# Supplementary material for: Analysis of by high-throughput sequencing: Helicobacter pylori infection and salivary microbiome
Source: BMC Oral Health. 2020 Mar 20;20:84. doi: 10.1186/s12903-020-01070-1 (PMC7333272; doi:10.1186/s12903-020-01070-1)
Supplement: Supplementary file 1 — Additional file 1: Table S1. Clinical parameters of the 58 subjects. N = uninfected group, P = infected group, PE = pre-eradicated group, E = eradicated group. [file 12903_2020_1070_MOESM1_ESM.xlsx]

## Sheet: Clinical parameters
Additional file 9：Table S3. Clinical parameters of the 58 participants.
Sample ID	Age ranges	H.pylori	Group
P1	40-49	Yes	P&E (after eradication)
P2	40-49	Yes	P&E (after eradication)
P3	20-29	Yes	P&E (after eradication)
P4	30-39	Yes	P&E (after eradication)
P5	30-39	Yes	P&E (after eradication)
P6	20-29	Yes	P&E (after eradication)
P7	30-39	Yes	P&E (after eradication)
P8	30-39	Yes	P&E (after eradication)
P9	60-69	Yes	P&E (after eradication)
P10	60-69	Yes	P&E (after eradication)
P11	40-49	Yes	P&E (after eradication)
P12	30-39	Yes	P&E (after eradication)
P13	20-29	Yes	P&E (after eradication)
P14	30-39	Yes	P&E (after eradication)
P15	40-49	Yes	P&E (after eradication)
P16	50-59	Yes	P&E (after eradication)
P17	20-29	Yes	P&E (after eradication)
P18	20-29	Yes	P&E (after eradication)
P19	50-59	Yes	P&E (after eradication)
P20	40-49	Yes	P&E (after eradication)
P21	30-39	Yes	P&E (after eradication)
P22	40-49	Yes	P&E (after eradication)
P23	40-49	Yes	P
P24	50-59	Yes	P
P25	50-59	Yes	P
P26	30-39	Yes	P
P27	40-49	Yes	P
P28	40-49	Yes	P
P29	30-39	Yes	P
P30	30-39	Yes	P
P31	50-59	Yes	P
P32	50-59	Yes	P
P33	30-39	Yes	P
P34	40-49	Yes	P
N1	40-49	No	N
N2	60-69	No	N
N3	40-49	No	N
N4	50-59	No	N
N5	30-39	No	N
N6	20-29	No	N
N7	30-39	No	N
N8	50-59	No	N
N9	20-29	No	N
N10	30-39	No	N
N11	40-49	No	N
N12	40-49	No	N
N13	60-69	No	N
N14	30-39	No	N
N15	60-69	No	N
N16	40-49	No	N
N17	30-39	No	N
N18	60-69	No	N
N19	60-69	No	N
N20	40-49	No	N
N21	20-29	No	N
N22	50-59	No	N
N23	50-59	No	N
N24	30-39	No	N
