# Supplementary material for: Analysis of by high-throughput sequencing: Helicobacter pylori infection and salivary microbiome
Source: BMC Oral Health. 2020 Mar 20;20:84. doi: 10.1186/s12903-020-01070-1 (PMC7333272; doi:10.1186/s12903-020-01070-1)
Supplement: Supplementary file 2 — Additional file 2: Table S2. Barcodes of all samples subjected to multiplex sequencing. N = uninfected group, P = infected group, E = eradicated group. [file 12903_2020_1070_MOESM2_ESM.xlsx]

## Sheet: Sheet1
Additional file 10：Table S4. Barcodes of all samples subjected to multiplex sequencing.
Sample ID	Barcode	Sample ID	Barcode
P1	AGACTCT	N7	GACTCAC
P2	AGTCACA	N8	GAGTCGT
P3	TCAGAGA	N9	GTACAGA
P4	TGACTGA	N10	GTAGTCT
P5	TGAGACT	N11	GTCACAT
P6	TGTCAGT	N12	GTCTAGT
P7	TGTGTCA	N13	GTCGTGA
P8	CAACTGT	N14	GTGAACA
P9	CATGTCT	N15	GTGACTC
P10	CACAAGT	N16	GTGTCAA
P11	CACACTG	N17	AACTGTC
P12	CACTTGA	N18	AACGTGT
P13	CACTGAT	N19	ACACAGT
P14	CAGATCA	N20	ACAGTCA
P15	CAGAGTC	N21	ACTCTGA
P16	CAGTACT	N22	ACTGACT
P17	CAGTCTA	N23	AGACTCT
P18	CTAGACA	N24	AGTCACA
P19	CTTGAGT	E1	CTCAGAC
P20	CTCAGAC	E2	CTCTCAG
P21	CTCTGTA	E3	CTCTGTA
P22	CTGTAGA	E4	CTGATGT
P23	GACTCAC	E5	CTGTAGA
P24	GAGTCGT	E6	GAACACT
P25	ACACAGT	E7	GATCTCA
P26	ACAGTCA	E8	GACATCT
P27	ACTCTGA	E9	GACAGTA
P28	ACTGACT	E10	GACTACA
P29	CATCAGA	E11	GACTCAC
P30	CAGACAT	E12	GAGTCGT
P31	CTCACGA	E13	GTACAGA
P32	CTCTCAG	E14	GTAGTCT
P33	CTGATGT	E15	GTCACAT
P34	GAACACT	E16	GTCTAGT
N1	GACTACA	E17	GTCGTGA
N2	GTACAGA	E18	GTGAACA
N3	GATCTCA	E19	GTGACTC
N4	GACATCT	E20	GTGTCAA
N5	GACAGTA	E21	AACTGTC
N6	GACTACA	E22	AACGTCT
