# Supplementary material for: Analysis of by high-throughput sequencing: Helicobacter pylori infection and salivary microbiome
Source: BMC Oral Health. 2020 Mar 20;20:84. doi: 10.1186/s12903-020-01070-1 (PMC7333272; doi:10.1186/s12903-020-01070-1)
Supplement: Supplementary file 3 — Additional file 3: Table S3. Sequences and modified OTUs of all saliva samples from sequencing at 97% identity. N = uninfected group, P = infected group, E = eradicated group. [file 12903_2020_1070_MOESM3_ESM.xlsx]

## Sheet: Sheet1
Additional file 1：Table S1. Sequences and modified OTUs of all saliva samples from sequencing at 97% identity.
Sample ID	Valid sequences	High quality sequences	Modified OTUs
E01	35167	29097	810
E02	32231	24949	952
E03	35011	29936	1123
E04	34462	29135	1230
E05	37831	29787	1139
E06	35521	29137	1164
E07	39592	30978	1338
E08	40366	32154	1170
E09	44717	38562	832
E10	34193	30657	790
E11	38017	30934	932
E12	40403	31894	1286
E13	40424	34601	948
E14	36036	29458	1020
E15	44160	38402	1027
E16	36397	29175	964
E17	39890	32893	1175
E18	43343	37164	881
E19	47689	40516	1154
E20	41709	34903	772
E21	41060	36955	1088
E22	39660	37397	697
N01	32002	19210	1331
N02	34037	26040	1223
N03	54112	44310	1038
N04	49623	43953	965
N05	52028	42648	1441
N06	45007	35262	1100
N07	50254	41141	1222
N08	50427	39261	1168
N09	48792	34286	1512
N10	49340	37685	1198
N11	48883	36712	1494
N12	49379	35502	1543
N13	48575	35507	1545
N14	47749	34325	1252
N15	46079	35794	1324
N16	50278	35272	1292
N17	49400	40047	1218
N18	52745	42792	1210
N19	49800	39669	1196
N20	51919	36498	1258
N21	52050	39974	1239
N22	43890	32119	1584
N23	45558	35432	1018
N24	40927	31431	1260
P01	45443	37551	993
P02	37323	27637	1385
P03	44968	34373	1508
P04	44658	34955	1187
P05	46120	35445	1243
P06	48799	38258	1124
P07	53494	38953	1406
P08	51587	37750	1557
P09	55238	43892	1070
P10	48080	38072	1125
P11	49156	38027	881
P12	41512	33542	1311
P13	48935	41863	1109
P14	49228	39619	1040
P15	43869	33703	1404
P16	53909	42196	1182
P17	47669	37935	1311
P18	50018	37139	1159
P19	47104	34878	1308
P20	47864	36039	1134
P21	47676	40397	1414
P22	47124	44245	999
P23	35289	23412	1350
P24	32747	22886	1335
P25	40157	29801	1404
P26	41879	33184	1318
P27	48020	36185	1245
P28	46628	33643	1480
P29	50074	37792	1321
P30	42035	32592	1154
P31	40868	29336	1195
P32	45582	34328	1208
P33	51754	40698	1447
P34	49839	38779	1382
