# Supplementary material for: Analysis of by high-throughput sequencing: Helicobacter pylori infection and salivary microbiome
Source: BMC Oral Health. 2020 Mar 20;20:84. doi: 10.1186/s12903-020-01070-1 (PMC7333272; doi:10.1186/s12903-020-01070-1)
Supplement: Supplementary file 5 — Additional file 5: Table S4. Modified OTU table at 97% identity. N = uninfected group, P = infected group, E = eradicated group. [file 12903_2020_1070_MOESM5_ESM.xls]

## Sheet: Table_S4
Additional file 3：Table S2. Modified OTU table at 97% identity.
#OTU ID	E1	E2	E3	E4	E5	E6	E7	E8	E9	E10	E11	E12	E13	E14	E15	E16	E17	E18	E19	E20	E21	E22	P1	P2	P3	P4	P5	P6	P7	P8	P9	P10	P11	P12	P13	P14	P15	P16	P17	P18	P19	P20	P21	P22	P23	P24	P25	P26	P27
otu19772	990	894	608	937	707	712	793	387	804	684	1500	1210	1091	686	1428	131	501	573	906	580	1405	2661	1958	1137	557	1285	629	1234	710	1617	674	1395	525	581	1378	534	1686	216	1209	1184	1552	801	783	976	222	1168	499	1155	402
otu855	4041	78	155	1	486	30	441	229	360	39	696	108	631	136	217	0	15	1931	15	31	48	75	1787	54	453	8	733	1694	168	17	597	16	2919	1623	1085	925	209	1	64	1260	29	555	114	74	119	1	1379	1442	142
otu49641	861	595	1306	649	1135	740	1446	685	210	18	1405	1247	613	169	245	133	430	1055	86	2431	961	944	565	807	391	249	433	529	536	569	209	45	1654	533	491	195	751	252	451	938	143	1092	393	658	335	311	596	170	77
otu41308	247	142	659	277	331	450	379	29	138	48	338	250	205	48	282	7	298	245	54	950	227	142	206	52	773	280	83	633	60	52	115	25	551	404	600	183	248	15	630	227	4	414	406	198	508	28	462	13	61
otu23504	3	39	94	84	13	224	136	43	401	211	428	344	973	447	925	4	121	79	260	11	418	18	1	95	169	155	2	155	114	7	2250	57	158	803	465	286	154	36	185	180	360	139	112	27	18	40	0	123	43
otu25600	32	158	693	530	84	246	127	188	16	20	131	218	49	220	82	59	299	181	166	101	39	21	249	207	85	236	753	53	98	141	81	89	115	394	87	72	138	151	725	397	27	48	190	15	194	55	682	10	132
otu17801	77	608	143	125	137	118	21	1559	539	1297	123	75	14	52	95	848	59	113	424	18	101	6	68	162	435	100	1087	19	129	135	186	651	24	50	3	9	34	305	36	11	26	0	122	200	208	108	74	26	464
otu16380	138	117	100	203	146	133	149	55	149	103	91	188	210	121	260	10	82	115	139	108	213	463	376	105	51	147	86	242	102	302	74	122	59	61	311	83	299	28	427	275	344	164	138	157	12	93	35	111	32
otu33328	242	121	91	213	204	161	152	153	93	81	157	185	103	161	245	100	86	77	105	294	100	176	168	177	27	283	295	100	131	181	90	96	47	109	149	246	174	28	61	53	90	208	322	124	29	96	22	60	72
otu42223	227	287	44	13	97	59	68	67	137	45	86	43	31	143	50	123	41	22	13	120	70	37	63	1015	48	336	220	41	39	67	59	218	79	183	30	574	66	33	20	49	152	104	725	200	177	520	430	27	100
otu22244	0	31	48	53	17	143	4	62	67	4	0	124	53	41	0	2	131	0	65	14	45	2	0	57	45	31	4	445	11	80	0	0	0	100	118	51	2	0	61	5	778	35	161	1	9	45	38	77	0
otu48275	88	23	37	322	340	62	339	141	212	4	0	380	118	25	289	1366	268	108	1083	14	134	116	2	21	66	36	25	13	54	97	71	20	13	41	22	6	302	37	35	44	83	4	27	18	42	22	46	15	447
otu30766	13	200	112	3	132	0	90	319	69	153	0	120	6	88	68	475	125	24	207	0	43	22	8	16	161	24	83	6	107	315	109	387	8	63	5	10	129	1114	57	29	62	6	39	37	160	7	162	6	354
otu63397	8	25	79	75	123	6	73	481	200	285	2	93	3	85	86	397	104	59	99	3	23	0	63	31	203	40	29	0	70	135	39	378	6	28	0	16	314	89	52	22	7	8	16	63	133	12	28	3	71
otu65592	181	6	267	19	6	32	343	30	0	0	0	0	12	16	0	0	23	9	41	2	158	316	294	0	69	20	15	22	195	0	0	6	0	1	41	27	0	1	23	2	18	4	28	739	85	388	1	76	6
otu35921	0	12	46	25	6	57	49	137	26	26	16	51	20	2	196	22	66	24	55	28	62	47	47	56	72	18	16	39	29	99	64	33	12	262	95	23	30	98	94	3	90	63	87	122	55	423	35	394	19
otu19334	11	1	8	133	34	299	13	3	99	3	130	0	105	22	20	3	8	3	7	10	127	19	27	2	19	597	51	177	146	8	139	0	0	1	86	809	33	33	22	30	93	126	105	85	8	143	31	177	0
otu43911	445	673	990	881	482	275	147	469	1038	1655	0	0	0	0	0	0	0	0	0	0	0	0	0	0	0	0	0	0	0	0	0	0	0	0	0	0	0	0	0	0	0	0	3	12	0	0	0	0	0
otu65352	21	4	42	146	88	133	230	4	17	14	15	72	106	65	72	10	128	68	8	175	6	44	62	10	56	64	30	79	50	28	6	11	55	73	165	128	45	3	62	45	14	175	46	17	41	3	221	9	10
otu58741	64	44	60	220	59	40	64	7	76	95	45	58	148	115	208	13	204	27	123	85	74	153	98	49	31	34	44	72	24	44	38	49	9	15	159	37	53	26	52	49	192	62	39	328	0	87	20	184	10
otu46250	14	0	6	108	35	289	10	4	72	0	121	0	105	20	26	7	7	5	7	14	123	18	26	3	13	523	39	162	88	6	105	0	1	0	75	699	36	35	23	26	47	109	95	73	3	106	22	119	0
otu56101	0	0	92	263	63	2	52	3	89	167	0	156	31	183	34	316	200	132	57	30	107	30	6	13	150	32	49	31	24	42	84	67	21	24	17	5	110	11	231	100	3	10	59	7	73	221	98	3	76
otu43876	17	7	50	153	76	126	183	0	18	17	12	62	87	74	67	12	113	52	5	233	6	42	57	5	39	54	29	61	45	8	4	15	46	39	157	117	32	3	47	44	9	119	34	13	51	3	174	3	4
otu58180	0	0	70	19	4	12	0	0	5	4	1	1	85	0	140	0	26	66	40	0	169	0	0	0	1	0	13	23	20	0	0	6	0	2	367	9	153	1	20	95	343	44	144	19	12	0	0	26	2
otu35543	47	39	48	67	58	51	51	23	50	39	39	59	63	22	83	3	17	22	51	32	82	181	167	45	25	65	38	103	51	143	39	62	23	35	142	36	147	13	104	129	142	61	65	81	8	49	15	63	11
otu59445	541	80	53	54	25	16	380	7	103	67	74	13	254	7	56	7	51	14	31	50	145	164	172	46	31	46	22	19	33	0	60	27	61	53	117	27	29	6	4	6	76	28	53	360	54	346	22	62	5
otu25232	0	0	13	46	0	660	62	0	2	0	0	2	17	3	0	0	45	214	1	257	396	0	0	0	1	7	3	287	15	41	0	30	0	23	40	313	4	0	43	269	116	155	6	0	0	5	1	9	0
otu31962	5	4	5	73	28	199	8	4	51	0	89	0	37	16	0	1	2	3	7	13	80	8	21	1	5	288	19	80	39	20	69	0	1	0	27	398	6	10	3	11	48	98	63	38	4	82	14	77	0
otu62359	40	43	41	53	35	48	38	17	40	45	32	77	62	53	93	4	44	51	66	33	105	194	123	30	20	47	34	73	31	105	22	30	22	28	97	29	128	17	87	93	154	45	51	80	6	58	11	45	15
otu13544	43	40	43	74	49	48	47	19	53	35	28	76	60	45	100	5	32	38	48	39	74	173	133	35	19	49	39	99	40	120	28	50	24	21	115	31	112	13	106	101	113	52	51	68	6	48	14	42	15
otu21756	40	58	32	53	40	41	40	11	46	56	28	85	80	44	78	4	41	64	58	27	116	183	109	30	23	48	37	83	29	82	25	50	20	40	77	45	109	20	70	90	105	56	38	85	8	46	15	39	14
otu26182	0	9	19	18	3	37	41	10	72	48	69	83	180	74	191	1	27	11	48	2	104	6	4	31	41	20	0	16	21	1	500	12	8	139	91	30	30	7	31	27	85	18	18	7	2	13	0	33	5
otu44636	0	450	149	2	0	9	1	0	0	0	207	85	0	4	2	0	64	143	1	0	0	9	0	278	7	0	2	48	2	0	11	0	38	35	0	19	124	3	309	11	81	111	67	24	3	14	35	3	238
otu18725	47	42	10	84	61	169	114	48	201	140	143	85	37	383	100	210	70	37	66	51	10	11	11	9	55	13	35	24	59	16	55	37	35	37	10	29	14	71	8	20	18	12	18	7	26	12	78	6	31
otu40839	7	0	9	91	21	205	6	3	65	0	87	0	26	22	0	0	3	2	4	7	80	9	11	0	7	391	31	124	66	3	83	0	1	0	30	544	2	8	2	21	41	95	67	51	4	50	16	95	1
otu37895	27	26	101	18	30	25	50	26	7	2	38	29	76	2	9	2	37	318	30	95	40	40	18	92	28	10	13	22	20	28	265	3	74	26	38	10	38	10	25	430	21	48	16	26	19	4	25	7	5
otu68552	31	4	99	31	62	23	0	6	54	9	0	92	89	6	0	3	129	35	22	30	25	263	7	25	50	11	32	25	4	7	33	3	35	35	68	25	6	6	74	40	66	16	30	343	0	66	43	75	20
otu19440	94	94	58	41	113	20	41	109	91	255	37	61	25	24	55	141	36	59	100	49	36	30	62	135	37	57	44	8	41	87	48	403	19	38	24	2	35	35	6	5	10	19	74	62	26	19	51	22	54
otu39303	0	75	26	0	0	2	1	7	0	3	35	12	2	4	4	0	11	17	0	3	0	8	0	46	14	0	0	28	0	1	4	0	73	25	0	57	43	0	48	3	6	534	14	6	0	2	5	2	71
otu58862	11	198	51	66	73	4	54	163	66	51	0	55	0	97	30	70	43	84	63	0	15	9	12	42	75	19	61	1	144	91	48	82	0	36	0	2	40	185	6	88	7	2	30	4	646	15	45	1	51
otu24215	0	0	0	0	0	0	0	18	7	0	0	0	0	1	0	1	0	0	2	11	0	0	0	4	0	4	12	0	2	11	67	0	0	2	7	5	2	147	0	0	5	25	0	107	112	421	0	0	2
otu54503	288	365	607	508	259	147	76	269	567	959	0	0	0	0	0	1	0	1	0	0	2	0	0	0	0	0	0	0	0	0	0	0	0	0	0	0	0	0	0	0	0	0	0	0	0	0	0	0	0
otu61400	5	4	73	33	57	3	35	105	42	48	112	46	22	58	45	87	60	422	17	4	11	446	4	2	58	4	204	7	73	10	12	130	24	70	17	49	28	21	10	61	0	3	38	36	33	110	12	3	76
otu59911	68	0	17	62	47	22	49	2	1	19	16	34	150	54	43	0	14	6	16	63	30	5	55	3	42	59	30	125	15	6	5	0	56	38	221	48	29	1	76	6	18	196	103	25	6	7	164	14	3
otu8758	38	36	31	49	36	34	35	14	42	30	28	59	66	48	81	3	30	53	47	26	73	142	98	27	19	36	23	74	24	75	20	37	10	13	74	24	92	8	62	68	90	35	27	47	2	47	12	22	8
otu14804	7	19	59	94	91	67	21	23	9	6	31	90	4	38	47	10	54	81	16	457	94	26	39	6	50	324	19	73	24	34	4	4	23	45	37	19	18	4	21	94	5	42	60	31	20	8	24	6	4
otu18297	30	70	57	53	245	43	83	34	10	0	83	117	28	10	23	12	67	95	16	113	38	37	51	92	23	23	44	42	128	29	6	2	121	35	36	10	54	11	56	80	30	75	32	42	13	17	28	9	9
otu1973	14	10	19	4	8	12	12	194	42	25	0	6	74	1	1	2	1	0	0	3	6	3	52	186	80	38	75	96	36	55	60	172	2	9	148	56	11	13	0	2	15	28	45	80	35	194	8	50	18
otu65053	1	20	58	325	0	126	26	27	1	0	0	12	36	34	147	5	25	0	858	12	121	0	17	25	88	125	37	10	7	18	3	2	0	43	4	2	88	7	6	0	29	10	60	16	0	174	3	63	29
otu25010	33	43	33	77	125	59	41	18	82	106	71	34	132	31	108	33	69	56	61	37	11	71	25	15	440	33	48	8	26	34	33	50	41	75	23	15	17	16	20	8	0	8	174	119	12	5	23	4	12
otu43006	2	13	2	66	46	129	90	48	178	101	90	72	24	340	91	180	70	39	16	35	5	9	3	8	43	9	28	17	42	14	45	24	32	27	7	24	9	57	7	17	11	12	10	4	23	5	74	2	18
otu30532	37	420	86	55	27	1	21	81	71	131	0	57	2	42	23	34	48	53	73	0	19	3	10	72	70	14	46	1	131	51	67	65	0	45	0	0	27	118	8	62	4	0	22	5	301	7	31	2	98
otu20446	0	0	0	74	2	35	0	0	0	4	0	0	3	1933	87	0	0	0	2	273	2	0	0	0	2	207	37	0	15	0	0	0	0	0	1	0	2	1	1	0	2	3	0	2	0	0	0	0	60
otu66594	0	0	0	25	7	87	2	0	0	10	0	0	2	4	187	0	0	0	2	528	1	13	0	0	0	76	71	2	446	0	0	1	0	0	0	0	3	2	0	5	35	3	0	7	0	3	0	0	72
otu41574	33	203	52	32	137	47	25	117	53	63	107	38	3	18	28	115	79	57	59	0	20	8	19	66	88	26	65	2	123	91	58	81	73	29	1	0	40	60	15	40	2	0	41	3	123	24	8	0	49
otu21313	0	4	22	99	32	77	48	8	1	0	6	0	42	0	0	5	369	0	146	7	10	0	7	11	30	23	6	42	0	17	1	6	107	24	10	3	49	2	263	89	15	10	12	35	12	38	33	10	26
otu47396	26	15	21	96	44	135	52	5	92	60	0	70	34	34	48	42	51	73	76	28	8	19	8	6	159	70	14	13	33	46	34	74	19	27	30	23	39	30	29	7	15	6	70	63	6	44	13	44	7
otu4460	0	0	0	0	1	0	0	0	368	0	0	2	0	1	0	121	22	0	102	0	0	0	0	2	0	23	34	0	10	3	20	10	0	3	0	10	160	151	106	36	6	0	1	3	6	14	50	3	1413
otu23621	30	232	32	21	18	12	30	8	43	19	0	34	0	9	17	3	39	17	106	0	8	0	4	44	55	17	19	4	20	19	50	13	0	33	0	1	26	43	38	52	0	10	19	1	509	2	93	0	50
otu31930	25	22	19	50	33	31	33	14	35	22	24	43	42	33	57	4	29	33	33	19	50	94	92	24	16	37	21	57	20	65	22	28	16	18	69	18	79	8	53	71	73	36	30	38	6	25	11	31	10
otu10042	0	7	17	10	2	32	19	5	60	39	53	55	152	57	153	0	19	10	37	1	48	3	0	8	26	21	0	18	15	1	343	11	10	96	62	34	21	7	29	17	46	19	20	5	3	5	0	13	6
otu46433	39	263	80	26	22	12	55	44	11	33	16	23	17	7	14	13	3	31	11	29	25	52	297	252	61	10	73	16	10	44	29	29	30	26	12	23	13	37	7	6	31	17	23	62	58	14	5	33	16
otu40797	2	2	5	40	10	114	5	2	30	0	33	0	14	5	7	0	33	2	5	4	35	11	9	0	8	216	21	62	34	3	40	0	0	0	17	297	2	7	453	11	34	48	26	31	3	35	11	51	0
otu62581	4	1	0	41	0	55	0	4	0	13	2	0	0	31	15	0	5	3	0	0	20	0	2	0	2	0	0	54	13	0	1	12	0	0	2	0	20	0	24	21	0	29	11	332	9	2	0	47	0
otu25468	2	50	7	24	4	15	23	6	16	111	8	78	80	2	7	2	34	6	41	7	274	218	105	5	15	25	22	19	24	8	5	21	6	43	11	77	73	37	15	7	15	48	12	191	0	51	9	16	11
otu70275	2	19	143	33	13	20	19	24	1	90	21	30	4	33	12	37	32	26	22	6	17	1	23	12	28	19	66	11	15	32	10	24	18	42	9	7	21	54	54	33	14	7	36	6	61	5	117	3	34
otu66182	13	3	17	59	51	58	98	1	10	8	6	33	43	22	25	2	34	13	2	83	4	22	29	5	19	29	16	45	17	9	4	6	30	27	78	60	17	0	20	30	3	65	20	6	16	0	105	1	4
otu10956	1	45	24	26	89	6	13	109	52	98	0	30	0	20	16	24	24	32	40	0	25	1	13	19	34	8	98	4	109	94	34	92	0	33	0	1	42	176	6	91	3	1	16	1	223	13	37	0	68
otu33958	1	10	28	58	11	16	44	39	2	12	29	27	55	9	21	1	70	9	51	10	21	26	7	9	45	6	7	74	9	53	3	5	36	51	29	13	7	3	13	3	34	63	8	14	5	17	18	29	4
otu10443	0	11	26	44	6	27	118	21	9	5	20	34	83	52	22	8	61	67	63	25	117	46	4	18	27	4	14	16	4	10	19	3	0	24	21	27	6	49	15	3	61	19	46	82	7	26	8	54	5
otu19202	12	37	5	26	7	15	27	5	19	76	15	101	72	5	29	0	28	9	34	5	191	135	75	11	13	36	32	20	29	30	12	73	19	35	27	54	68	14	17	8	31	35	13	117	3	48	18	20	10
otu41337	156	376	156	7	20	46	18	107	14	2	73	36	8	9	17	22	14	100	4	7	9	7	33	302	33	5	125	10	10	53	12	9	68	18	12	8	5	17	14	84	8	3	9	4	2	7	10	13	1
otu40466	0	8	34	53	53	4	6	84	37	78	56	41	5	45	26	241	59	20	39	12	6	9	5	5	42	13	85	3	12	73	6	169	13	20	2	0	31	81	82	36	4	1	10	22	100	14	190	21	103
otu26771	0	6	22	16	2	20	20	6	61	52	54	66	133	43	162	0	23	6	44	0	63	2	0	9	17	7	1	8	2	1	288	9	3	73	46	11	14	3	12	11	26	6	12	3	1	7	0	11	2
otu58871	2	14	24	38	8	5	17	18	3	0	114	31	3	17	14	6	20	20	14	4	7	2	68	19	19	32	66	32	10	15	7	14	113	31	14	7	15	24	64	35	2	21	24	8	33	2	114	3	18
otu66712	0	0	0	90	1	22	19	1	0	40	2	16	1	0	58	2	53	48	3	0	3	0	197	1	3	4	2	106	4	0	27	34	0	0	148	8	2	0	38	3	58	0	67	2	0	0	4	45	0
otu16139	54	41	5	0	13	6	0	51	2	56	11	22	203	0	0	11	163	0	4	4	1	257	38	49	14	6	0	5	0	3	181	19	4	63	5	0	2	26	34	0	0	0	76	155	8	0	2	4	14
otu13455	6	4	34	35	3	31	8	47	9	4	55	19	34	5	91	0	10	0	35	20	13	8	37	8	43	13	6	10	7	18	1	0	80	3	16	16	30	7	6	0	134	33	44	19	5	12	0	13	0
otu6639	36	25	74	40	50	31	79	37	12	2	61	41	29	3	16	5	9	21	4	144	42	54	34	51	21	17	13	33	26	38	7	1	100	41	31	10	50	14	26	52	7	78	20	35	13	15	52	11	2
otu39763	15	24	70	13	2	30	30	1	44	72	0	64	40	0	47	90	165	297	67	0	10	0	13	17	55	52	49	7	4	58	30	62	47	29	3	4	28	7	19	32	1	9	45	6	4	20	13	1	13
otu4013	17	0	14	6	19	9	0	2	9	0	0	30	28	4	0	0	12	5	4	14	7	4	4	13	17	17	20	37	5	0	42	0	51	39	41	47	5	3	78	53	81	22	6	12	0	36	57	89	21
otu29020	7	12	5	5	10	10	12	5	0	3	3	9	8	16	9	2	23	29	10	29	22	32	4	29	9	9	21	18	3	34	1	3	107	36	39	97	8	2	19	11	24	11	46	7	0	27	17	44	11
otu7302	0	0	0	0	0	2	1	0	0	0	0	5	439	0	117	24	3	0	0	8	35	0	23	12	0	232	10	12	42	0	2	0	0	1	254	9	193	147	125	2	1	11	23	0	0	175	0	2	0
otu45805	3	8	17	23	27	3	24	42	38	35	12	18	0	64	13	61	25	10	53	0	6	1	1	16	18	13	39	0	25	76	20	66	2	13	3	5	29	357	38	29	2	0	9	4	40	12	25	2	145
otu25135	0	14	4	8	21	0	7	33	8	0	65	11	54	4	24	1	416	172	21	0	80	427	1	21	73	5	6	0	2	7	21	0	6	45	13	0	24	0	4	16	17	0	19	143	0	10	0	30	2
otu26050	46	42	73	32	40	38	76	43	13	1	66	61	33	5	13	5	14	32	2	125	58	54	28	35	24	13	28	22	21	33	10	3	74	27	16	6	36	11	16	49	1	52	21	36	8	8	30	10	2
otu33900	3	2	5	25	3	33	17	6	0	0	5	13	2	7	10	1	13	17	2	6	8	2	58	2	5	4	5	79	13	12	10	5	12	5	40	13	24	0	27	36	53	53	14	17	11	5	4	18	0
otu36246	4	5	3	48	37	91	45	24	101	62	64	51	17	208	64	130	42	29	20	26	4	6	2	5	19	4	9	8	20	6	20	13	15	13	4	14	4	28	5	21	7	3	6	4	26	7	37	1	11
otu64819	190	0	6	0	20	12	0	5	19	0	9	0	24	4	0	0	0	10	2	1	0	0	63	0	14	0	30	53	4	0	15	0	72	34	39	6	7	0	0	8	1	81	3	1	6	0	55	28	0
otu27517	3	43	23	22	70	6	15	79	39	66	0	27	0	34	8	18	28	30	43	0	15	2	8	18	29	6	68	0	96	75	25	62	0	29	0	1	33	122	4	62	4	1	11	1	212	8	31	0	51
otu46582	2	12	22	14	88	7	9	88	40	78	0	19	1	23	7	28	29	38	39	0	23	2	12	9	15	5	75	0	67	67	18	71	0	30	0	0	34	144	2	72	3	2	6	0	147	11	25	0	57
otu58945	2	0	3	31	6	80	2	0	25	0	46	0	22	13	4	0	2	2	3	5	34	5	6	0	6	159	11	38	21	3	70	0	1	0	17	201	5	5	3	7	35	38	29	22	2	24	3	67	0
otu65593	0	0	4	0	0	25	0	9	16	0	0	0	5	4	38	2	25	0	9	5	15	0	0	4	32	3	3	4	9	50	17	8	1	85	20	8	6	5	96	3	53	16	102	77	2	55	5	43	9
otu19142	122	8	2	39	844	4	3	4	1	0	0	0	6	0	0	0	71	0	0	9	46	0	83	13	0	80	33	3	13	5	0	0	0	0	9	1	0	2	111	3	0	13	0	0	0	194	63	4	1
otu22377	15	36	40	31	7	6	14	6	26	103	16	39	48	2	22	4	52	70	23	2	58	125	19	61	21	28	2	2	5	2	94	3	0	44	6	0	7	1	12	1	10	3	25	180	3	15	2	113	3
otu52920	1	199	75	0	0	2	0	0	0	0	14	33	1	0	0	0	27	33	0	0	0	6	0	133	5	0	3	29	0	0	6	0	21	4	2	9	58	0	164	5	39	52	27	9	0	9	27	8	110
otu8555	0	24	5	10	16	0	5	25	28	0	43	10	28	3	11	0	284	73	17	1	66	333	1	26	71	8	3	0	2	13	162	0	3	52	12	0	18	0	7	15	9	0	32	127	0	7	2	28	1
otu66928	5	51	12	30	154	18	43	4	0	0	12	122	5	0	13	8	19	64	9	2	0	1	83	102	4	5	26	10	10	0	0	0	19	10	37	0	21	5	28	61	52	13	38	19	2	27	10	0	6
otu57234	20	19	14	28	21	10	72	15	4	39	16	32	13	2	28	2	0	31	9	24	51	50	94	48	12	4	39	12	13	24	5	51	8	33	12	27	9	2	0	7	18	18	12	32	4	12	2	19	12
otu68071	10	32	22	3	18	18	90	6	19	11	7	15	4	4	7	1	16	3	10	21	15	2	18	12	36	18	3	90	10	10	21	6	8	65	10	5	15	4	29	16	0	6	8	4	57	4	15	0	6
otu50867	23	31	40	24	8	4	13	6	25	96	17	37	35	2	20	8	45	37	22	4	59	95	12	82	32	31	6	0	2	3	101	7	2	48	5	0	6	3	6	2	6	2	24	159	7	15	2	102	2
otu21886	42	3	4	0	6	1	25	9	0	0	12	4	7	2	2	0	0	39	0	3	0	0	40	3	7	0	15	68	3	2	7	0	122	25	16	26	8	0	6	81	1	59	2	0	2	0	44	28	4
otu37365	4	6	12	17	9	16	11	14	2	0	20	23	8	4	8	0	11	0	7	17	6	4	20	24	14	7	12	58	20	19	3	2	76	16	11	9	14	2	15	9	64	43	13	2	7	21	11	9	0
otu68230	13	108	28	9	66	24	11	67	32	33	54	27	2	8	12	75	46	34	28	0	8	2	12	52	64	15	41	1	52	52	53	55	61	24	0	0	25	32	8	31	0	0	27	2	37	11	3	0	24
otu15870	36	10	2	3	214	0	0	46	14	78	0	4	3	2	3	2	18	0	2	1	0	0	25	36	10	11	265	6	4	117	5	490	0	2	0	4	9	20	0	0	20	1	2	0	12	40	25	0	5
otu31992	0	0	0	0	0	0	0	418	0	3	0	0	0	0	0	499	0	0	5	0	0	0	0	0	0	0	0	0	0	94	0	42	0	0	0	0	2	454	2	7	0	0	2	0	0	13	0	0	86
otu52188	9	2	11	37	26	45	78	0	7	4	5	19	29	15	15	4	29	19	2	57	0	15	14	4	12	20	9	21	14	3	1	5	20	19	58	33	17	0	17	14	5	45	16	6	9	1	66	0	2
otu58766	112	3	9	14	30	50	27	5	4	0	82	10	3	38	0	4	37	25	0	92	3	8	15	15	4	7	21	89	32	1	14	0	97	8	30	39	4	0	32	35	3	89	14	8	1	15	17	16	14
otu18134	2	8	3	29	23	71	51	21	60	37	44	36	9	169	38	120	40	31	17	21	5	5	1	5	32	5	8	5	20	5	14	16	12	10	5	10	7	26	3	13	8	3	6	0	23	6	34	0	32
otu24207	244	0	9	0	32	0	9	0	31	0	17	0	20	7	50	0	0	34	1	0	10	0	104	0	21	0	45	80	15	0	31	0	102	65	53	3	16	0	0	13	2	4	4	2	5	0	71	40	0
otu4923	3	0	2	38	13	89	4	0	25	0	32	0	19	3	2	0	2	0	1	3	28	4	6	1	4	169	15	58	27	3	39	0	0	0	15	225	4	8	1	11	29	36	33	25	0	20	7	49	0
otu37276	0	13	4	5	15	0	11	30	3	0	51	10	36	2	11	1	247	79	18	3	68	311	3	34	71	8	3	0	6	12	29	0	7	37	6	0	23	0	6	17	15	0	18	155	0	4	0	37	3
otu43692	3	0	0	24	8	55	2	2	15	0	30	0	11	7	2	1	1	0	1	3	25	4	8	0	2	124	11	39	26	3	20	0	0	1	12	158	3	5	19	7	19	25	24	16	1	12	7	28	0
otu7802	0	0	2	0	0	0	34	0	0	0	0	6	0	0	34	0	6	9	0	204	2	0	0	0	0	1	17	14	2	0	0	0	48	0	7	12	10	0	4	2	0	70	5	2	1	0	3	0	0
otu56850	2	0	1	0	0	1	3	0	10	0	8	2	13	3	14	0	0	0	2	0	0	0	3	0	9	0	0	12	0	0	66	0	8	60	22	3	2	0	0	9	0	3	0	0	0	0	0	555	0
otu58094	11	7	45	1	0	1	4	19	182	331	9	1	22	601	4	19	28	0	10	0	6	6	3	4	45	6	17	0	2	22	0	122	0	6	14	8	13	7	1	0	0	0	5	2	4	2	5	2	8
otu11011	49	9	11	8	7	15	22	5	4	0	23	15	9	14	2	3	7	14	0	40	12	11	16	24	10	16	16	36	31	6	24	2	68	27	17	35	23	8	35	50	9	78	7	5	6	16	38	12	16
otu14690	2	0	2	37	10	87	4	1	23	0	37	0	6	9	0	0	3	2	3	4	25	2	3	0	3	127	8	42	20	2	25	0	0	0	10	196	0	6	0	5	21	30	21	23	1	20	8	34	0
otu17846	0	1	0	0	0	0	0	0	0	0	0	0	0	0	2	0	3	1	0	0	0	0	2	0	2	0	0	0	0	0	0	0	1	1	0	0	10	0	0	0	2	98	2	0	0	0	0	0	17
otu62038	45	32	31	10	65	28	24	29	4	5	42	36	8	8	10	5	43	46	9	33	4	4	21	45	14	4	47	35	42	13	9	4	63	12	20	15	15	5	37	47	9	41	19	11	0	10	19	6	7
otu29213	38	12	12	9	9	13	22	3	3	0	29	7	19	7	5	0	6	14	0	26	8	2	25	40	6	18	13	39	47	5	27	0	59	21	19	25	22	5	23	43	14	64	5	3	3	19	26	15	6
otu24563	0	48	1	2	0	6	0	8	1028	6	1	0	2	2	0	8	1	0	0	0	0	6	0	11	0	0	12	0	0	0	0	0	0	2	0	0	0	0	0	0	1	0	12	146	0	6	0	2	1
otu5096	0	2	3	6	2	30	12	12	1	17	7	20	8	8	10	2	61	5	88	2	38	7	0	17	15	0	4	3	17	14	2	2	2	30	8	10	5	7	4	0	25	0	135	13	4	85	4	62	17
otu8674	0	3	10	9	0	16	8	3	39	26	30	43	89	35	91	0	8	5	26	0	37	0	0	4	9	5	0	5	5	0	201	3	3	45	30	7	7	2	13	6	18	5	10	3	3	2	0	5	1
otu54226	0	4	176	0	0	0	0	57	4	4	0	97	4	0	11	14	15	0	9	0	17	0	0	2	58	0	72	2	0	16	51	4	0	35	0	3	18	109	173	13	4	0	1	0	113	7	43	0	34
otu44909	5	1	1	0	0	0	0	20	0	4	103	8	4	23	0	0	0	8	0	2	0	20	1	1	20	0	0	59	2	4	10	0	174	71	1	137	2	0	1	6	0	15	3	3	0	0	2	6	16
otu15495	4	3	28	28	12	16	9	20	24	65	0	34	1	65	4	13	28	30	26	6	14	9	8	8	35	19	19	2	5	48	9	32	0	20	3	21	7	108	16	12	0	2	30	4	173	8	14	0	19
otu29111	27	0	0	45	0	3	12	1	0	1	8	11	14	11	25	0	3	4	0	75	25	0	11	11	5	37	26	24	4	16	0	2	27	23	124	18	10	0	3	2	10	107	33	5	0	0	13	14	0
otu31431	0	1	1	3	2	138	0	0	3	0	0	91	96	0	8	0	8	48	0	0	0	0	0	6	0	30	323	2	148	11	0	0	0	7	17	0	0	0	23	0	0	0	30	3	4	0	0	1	41
otu69949	0	6	10	8	3	4	14	5	0	1	98	18	2	13	13	4	6	12	6	0	11	0	39	2	13	16	25	19	7	4	0	4	89	15	4	4	6	6	17	13	0	18	14	7	33	0	60	0	7
otu66206	6	7	2	33	8	7	13	16	2	2	1	22	11	0	3	1	0	0	27	21	8	0	41	18	3	0	10	31	14	9	25	0	1	25	11	0	22	0	0	0	107	52	51	11	7	24	1	81	4
otu69533	0	7	1	110	22	15	49	12	0	0	0	11	31	0	0	0	51	14	0	57	38	0	199	96	2	21	21	6	9	3	1	0	0	1	14	14	0	4	16	2	0	53	21	0	10	18	2	13	0
otu33512	0	0	0	43	4	0	2	0	0	0	0	5	33	18	13	0	24	61	3	5	4	0	4	0	4	44	0	41	6	0	0	0	28	38	0	83	19	0	20	14	3	32	12	2	0	0	8	5	0
otu24050	11	62	17	23	13	24	4	78	40	39	20	14	2	13	10	19	6	9	39	3	13	0	18	31	37	20	119	12	25	53	17	89	5	6	1	3	15	22	14	8	13	0	9	3	18	37	17	10	50
otu70401	2	7	45	17	15	2	13	15	24	214	20	69	6	50	19	83	56	6	22	0	4	4	0	2	26	12	20	0	9	17	9	67	1	7	0	2	9	67	22	7	0	2	3	3	107	2	5	2	29
otu19358	0	3	0	20	8	18	16	24	25	0	0	33	12	18	0	11	16	9	285	4	12	115	8	32	55	9	7	0	10	12	10	3	0	97	2	6	9	6	0	0	8	4	78	35	8	18	2	45	7
otu26186	14	109	27	7	63	19	8	59	23	31	61	24	2	9	13	57	38	45	29	0	8	0	8	33	40	13	32	0	32	39	25	26	44	10	0	0	13	26	6	22	0	0	17	2	50	10	3	0	17
otu41089	0	0	0	11	3	4	7	3	25	55	0	22	1	71	5	253	12	8	6	0	1	0	0	2	6	6	5	4	17	7	17	7	0	11	2	23	10	195	4	3	0	0	4	0	29	16	13	0	189
otu54313	0	1	0	6	2	2	5	2	28	31	0	6	0	92	5	261	13	11	3	0	2	0	0	0	9	3	2	3	13	10	5	0	0	16	1	53	8	210	5	4	0	2	2	0	35	14	8	2	223
otu58825	9	94	28	6	52	20	7	44	25	23	43	14	3	9	10	57	30	42	25	0	6	4	8	31	51	18	33	2	48	38	35	38	41	17	0	0	27	31	4	21	0	0	18	2	36	15	4	0	20
otu14150	0	0	26	23	27	21	33	6	7	22	8	16	26	11	69	12	26	20	11	27	6	12	4	4	38	12	9	9	11	10	0	0	16	23	29	6	13	2	24	10	6	23	64	11	6	1	25	4	7
otu35058	16	10	5	0	9	1	14	2	0	0	14	4	0	2	2	0	0	9	0	0	0	0	28	20	7	1	11	42	4	0	8	2	94	21	12	21	11	0	11	45	23	60	4	1	1	2	34	16	4
otu21471	0	0	0	0	0	0	0	0	0	0	0	0	0	0	0	0	0	0	0	8	0	0	0	0	0	0	0	0	0	0	0	0	0	0	0	0	0	0	0	0	0	10	1	0	0	0	0	0	0
otu59023	0	0	2	7	0	142	5	11	0	0	4	52	18	4	19	2	35	5	23	3	15	2	6	0	16	0	0	14	5	5	5	2	0	81	6	7	4	16	40	31	16	4	23	27	11	11	8	19	3
otu39975	95	1	7	10	28	62	17	2	2	1	67	6	5	32	0	8	35	29	0	76	1	5	8	14	4	6	13	58	18	2	11	3	72	8	15	27	2	0	27	16	0	56	11	7	0	6	12	8	11
otu26944	0	2	1	5	1	3	2	3	11	11	0	3	0	29	0	116	2	2	3	3	0	0	0	0	14	4	3	2	20	16	12	3	0	7	0	24	11	225	7	7	0	0	0	0	95	4	15	0	174
otu32563	1	4	4	32	17	45	43	11	72	39	32	37	6	145	38	106	33	29	8	16	4	5	3	4	26	7	11	8	17	5	15	11	7	8	4	8	4	24	2	4	5	4	10	2	5	6	26	0	15
otu15188	10	8	12	13	14	6	10	8	9	9	8	21	15	5	11	7	16	19	18	10	16	12	13	29	10	31	25	13	13	29	25	16	6	18	10	4	20	7	16	19	12	11	8	13	13	31	12	49	12
otu14775	2	0	0	26	5	49	0	1	17	0	16	2	45	2	9	0	0	0	0	2	31	2	6	2	2	132	9	30	22	0	23	0	0	0	43	150	21	22	24	5	15	28	21	17	0	15	5	32	0
otu9753	0	0	0	0	0	0	0	0	0	0	10	2	0	0	0	0	0	2	0	0	0	0	0	0	2	0	0	2	0	0	5	0	3	11	0	4	3	0	2	3	4	21	0	0	0	0	0	2	2
otu19885	2	4	2	27	21	54	32	15	64	41	31	29	11	140	33	95	19	25	5	15	1	2	2	2	16	3	14	5	15	2	14	10	13	5	3	8	3	26	2	6	4	1	5	1	7	7	25	2	17
otu46830	28	60	16	7	69	1	4	43	17	156	8	11	0	19	14	52	6	3	33	0	11	4	35	51	6	9	29	0	13	20	16	237	2	9	0	0	19	16	2	2	6	0	29	5	12	10	1	2	14
otu61879	3	5	35	18	30	8	12	9	12	27	19	103	13	47	28	33	46	30	35	7	8	6	3	1	14	8	19	2	12	21	1	11	4	14	14	9	10	17	25	4	0	3	14	4	13	4	25	0	7
otu140	0	97	95	16	81	3	0	116	1	0	0	30	78	0	0	0	0	0	40	0	11	0	19	39	166	30	37	0	5	24	5	6	0	18	2	3	22	2	0	2	20	4	22	35	0	18	4	37	2
otu9677	0	1	7	25	6	0	20	7	29	21	13	74	14	152	69	0	35	9	220	14	4	0	5	3	16	15	6	0	2	53	7	3	0	10	0	4	8	3	28	18	2	7	13	7	5	2	16	1	24
otu15665	24	13	45	21	28	18	41	21	9	2	40	30	14	0	5	4	11	31	2	73	26	30	17	19	12	8	8	14	14	19	4	0	52	14	16	6	27	5	14	27	3	31	6	14	10	1	18	8	4
otu53233	144	0	3	0	19	0	0	0	14	0	5	0	5	4	0	0	0	11	1	0	0	0	76	0	10	0	32	62	3	0	19	0	83	45	40	2	2	0	0	7	0	7	2	2	1	0	59	27	0
otu45357	0	1	0	1	41	0	2	1	23	119	0	29	1	196	14	138	2	31	36	0	5	1	0	9	8	29	34	0	9	7	25	16	0	31	1	3	16	30	4	7	1	0	4	2	25	0	21	0	12
otu54005	3	5	8	14	18	91	45	12	54	26	33	32	9	123	25	105	29	18	17	11	0	1	3	2	41	2	9	5	13	7	9	7	5	3	1	7	6	26	0	12	3	3	4	2	7	5	12	0	17
otu64774	6	1	26	6	11	3	12	29	21	135	7	22	8	71	26	104	23	2	46	0	16	12	0	7	34	2	18	0	5	41	9	77	0	9	2	2	18	35	11	4	3	1	30	6	2	3	17	6	28
otu13743	0	0	0	0	0	0	0	12	0	4	60	3	0	7	0	0	0	0	0	1	2	7	0	0	8	0	0	32	0	1	7	0	124	49	1	95	0	0	0	0	0	8	0	3	0	0	1	2	8
otu66421	0	0	0	22	5	0	8	0	0	0	0	2	2	0	1	0	0	6	0	285	4	0	0	0	0	26	0	0	0	0	0	0	0	0	8	3	0	0	0	25	0	106	2	2	0	0	0	0	0
otu10361	0	8	2	0	0	17	2	0	0	0	0	4	2	14	83	0	12	0	8	0	22	0	2	1	5	25	2	80	2	0	0	0	54	29	22	7	35	0	11	0	16	5	34	0	0	0	1	9	4
otu26644	12	5	6	10	4	4	24	4	10	23	21	19	24	2	47	0	5	4	8	3	12	25	16	12	5	21	38	14	22	33	4	119	28	19	26	15	31	2	3	10	23	6	12	3	10	24	13	5	5
otu31560	2	0	5	0	0	0	54	1	2	0	3	14	7	0	0	0	0	182	0	0	0	0	2	0	0	0	0	4	3	0	4	0	3	11	2	5	0	0	0	136	0	3	1	0	0	0	0	3	0
otu47575	0	0	0	0	0	0	0	2	20	1	0	0	0	0	0	0	10	0	0	0	5	0	0	2	0	0	2	0	0	1	6	0	0	2	1	0	0	10	11	0	0	0	43	2	0	35	0	62	0
otu32198	0	2	27	20	2	17	26	26	5	22	30	44	30	9	153	7	51	0	109	5	29	23	2	6	52	0	0	4	8	24	6	3	0	27	4	5	1	3	0	0	3	2	11	56	7	6	0	58	1
otu26783	2	0	12	20	14	12	13	0	35	21	1	20	10	35	26	49	8	22	18	32	4	3	5	2	37	7	32	4	3	19	2	21	10	20	7	1	15	47	24	6	0	4	17	3	24	4	19	0	4
otu14884	2	68	13	17	21	1	14	44	12	10	0	20	0	37	11	22	16	13	24	0	4	0	3	7	24	7	14	0	43	27	12	24	0	10	0	0	11	59	1	32	0	0	7	2	254	4	13	0	13
otu12989	0	0	0	4	0	10	0	0	1	0	2	3	78	53	52	1	0	0	0	6	5	0	0	0	2	15	1	2	171	0	12	0	0	0	30	8	19	9	10	4	54	1	2	0	0	9	0	9	9
otu16026	0	0	0	2	0	0	4	10	4	0	0	0	0	2	0	0	14	132	25	0	10	0	3	5	15	1	1	8	0	11	7	32	0	0	7	7	0	0	2	0	15	4	9	0	0	7	0	142	6
otu46605	0	0	0	9	7	0	9	0	0	3	0	7	0	0	3	0	1	4	0	203	4	0	0	0	0	20	2	5	0	0	0	0	9	0	8	4	2	0	1	12	0	85	3	1	2	0	2	0	0
otu4547	0	0	18	0	0	26	7	0	24	7	239	0	0	0	29	8	3	3	9	11	72	1	4	23	25	64	17	34	21	0	9	0	19	5	2	4	25	0	17	10	6	7	24	3	0	26	0	0	11
otu58069	17	18	46	17	23	16	33	21	5	0	67	23	16	0	3	4	5	20	0	62	17	24	50	25	11	7	12	9	10	19	3	0	57	10	13	3	16	8	9	26	1	35	9	17	2	2	17	4	2
otu53980	3	13	12	9	126	17	14	12	0	0	61	29	3	2	11	6	43	22	10	11	0	2	54	21	7	5	24	21	66	2	0	0	60	5	12	1	8	0	26	28	12	25	5	9	0	9	10	1	0
otu24317	6	49	31	71	9	13	11	15	21	123	11	10	25	1	13	22	30	99	87	2	74	215	0	0	0	0	1	23	13	16	6	3	0	4	3	1	3	2	0	0	0	0	8	28	1	0	0	1	0
otu32801	0	0	2	53	2	95	2	0	1	0	0	0	33	20	10	0	29	11	27	0	79	0	0	0	3	3	2	20	0	13	0	6	0	0	22	4	13	0	14	30	65	6	2	2	0	25	0	4	0
otu35330	6	1	8	33	16	29	44	0	3	4	0	16	17	9	14	0	16	7	0	37	2	12	12	0	11	15	7	13	10	3	2	5	12	7	36	22	8	0	9	19	0	24	9	6	10	0	34	0	1
otu34368	0	5	22	9	4	6	6	27	6	0	0	8	0	4	4	3	5	0	5	0	0	0	4	5	8	7	28	0	32	41	10	4	0	9	0	1	5	26	51	13	1	0	3	0	82	2	253	5	81
otu21325	1	51	16	19	19	0	14	40	17	46	0	26	0	25	5	16	14	14	22	0	4	2	4	13	19	3	21	0	60	20	16	24	0	15	0	0	14	55	1	31	0	0	5	0	206	6	14	0	8
otu34303	20	16	1	3	5	4	4	3	5	0	6	1	3	11	1	0	0	4	0	9	2	0	7	37	5	41	27	7	15	3	9	9	16	18	6	94	11	2	3	8	28	36	15	0	4	29	65	4	18
otu39706	0	8	0	4	7	3	5	5	2	0	0	3	11	0	4	0	0	0	2	4	7	0	5	3	5	22	18	8	3	0	37	4	2	6	11	23	40	6	4	0	36	83	3	0	0	10	3	16	6
otu52275	0	0	43	1	90	12	0	9	37	68	0	49	1	0	2	94	20	9	17	0	13	6	0	11	3	0	17	0	10	52	13	179	0	22	0	0	15	49	4	3	2	2	32	3	7	4	11	7	11
otu34378	12	0	12	20	7	4	26	0	1	0	0	22	49	31	52	0	36	4	10	12	2	0	13	0	81	2	5	0	6	0	6	36	28	18	44	3	35	0	13	0	2	21	37	8	3	0	32	1	4
otu10790	2	4	3	10	20	34	29	12	54	36	25	26	8	89	21	74	18	16	5	13	0	2	1	2	23	2	13	8	15	4	12	12	10	12	2	7	3	23	2	12	3	2	3	3	6	0	24	0	14
otu45400	15	0	0	23	7	2	10	0	0	3	5	8	24	22	12	0	4	5	2	29	9	1	11	3	7	20	19	17	6	11	1	0	21	16	63	9	25	0	8	3	9	61	29	8	0	0	25	5	0
otu65808	4	3	4	7	12	19	24	6	6	8	2	5	3	6	5	0	14	0	13	19	7	2	1	2	14	12	1	12	0	7	20	2	7	11	8	4	9	0	12	3	0	5	3	1	26	3	5	2	3
otu314	45	0	10	2	0	8	41	2	0	0	0	0	2	3	0	0	1	0	3	0	10	0	54	0	10	9	2	14	64	0	0	0	0	0	10	25	0	0	7	0	13	5	4	7	11	60	0	101	4
otu61583	2	6	77	11	15	2	7	21	11	31	10	10	2	30	8	17	12	5	28	0	0	0	0	5	37	4	8	0	8	32	6	21	0	7	0	3	9	88	16	20	2	0	9	0	49	4	5	3	45
otu9833	8	62	14	4	27	15	5	31	8	20	36	10	2	5	3	46	24	19	15	0	9	1	7	27	39	11	27	0	25	37	28	28	37	10	0	0	17	28	4	19	0	0	18	3	26	13	4	2	17
otu45201	0	0	6	0	81	16	0	0	0	0	45	6	0	0	24	2	80	29	20	1	0	0	0	2	8	0	32	29	83	0	0	0	73	0	0	0	9	0	61	34	6	0	0	13	2	1	8	0	0
otu67153	0	0	2	33	9	0	8	0	2	3	0	26	3	1	5	2	16	3	2	12	2	2	0	0	0	19	0	1	0	0	0	3	2	0	15	4	2	3	6	13	0	9	6	2	24	0	8	0	0
otu30492	0	0	0	5	1	15	0	0	1	0	1	0	7	32	5	0	0	0	0	79	3	0	5	2	2	33	11	21	109	1	6	0	0	0	15	26	11	6	14	7	34	22	1	0	0	10	2	3	6
otu39460	0	0	0	13	0	28	0	0	0	2	0	0	0	112	49	0	0	0	0	155	0	4	0	0	0	42	20	0	143	0	0	0	0	0	0	0	0	0	0	1	15	0	0	1	0	1	0	0	16
otu27640	3	3	15	12	2	14	5	21	3	1	28	8	12	4	29	1	6	0	15	9	5	10	13	5	16	7	2	3	3	4	0	0	39	0	7	9	15	3	1	0	46	16	15	6	1	10	2	1	0
otu64345	0	0	1	6	2	3	7	0	0	3	0	1	0	0	4	0	10	10	0	123	6	0	0	0	0	6	2	15	0	5	0	2	6	2	7	15	0	0	3	40	1	67	2	0	0	0	2	0	0
otu28590	0	148	57	0	0	2	0	0	0	0	27	25	0	0	0	0	19	38	0	0	0	3	0	92	0	0	0	13	0	0	0	0	7	2	0	2	28	0	83	3	9	9	16	5	2	4	7	0	84
otu24894	3	8	4	9	6	7	5	4	8	8	9	8	7	5	10	2	5	12	13	5	9	13	19	14	7	17	21	16	10	39	5	15	3	7	12	7	38	4	20	46	17	8	9	10	2	22	5	12	10
otu45640	0	0	0	0	0	0	0	0	0	0	0	0	0	0	0	0	0	0	0	0	0	12	0	0	0	1	0	2	443	0	0	0	0	0	0	0	0	0	0	8	44	0	0	6	0	0	0	0	0
otu51673	0	0	3	4	11	198	0	4	0	0	0	1	0	0	0	0	2	2	15	0	84	0	0	0	20	11	0	118	1	47	0	3	0	0	2	0	0	0	58	1	19	0	0	0	0	0	0	1	0
otu61826	2	1	4	26	13	8	39	8	0	0	1	6	9	0	0	0	32	4	0	43	12	0	53	58	3	9	9	8	12	4	2	0	1	1	20	13	7	0	19	21	6	62	10	0	6	9	3	5	0
otu59760	3	3	17	6	17	24	19	9	5	48	2	23	4	2	6	0	8	2	12	14	6	3	0	4	26	17	2	11	0	29	17	6	6	32	5	10	6	2	10	3	2	6	12	17	23	3	5	4	0
otu65480	4	30	9	10	14	17	3	46	30	22	6	12	3	6	6	5	4	2	22	2	5	0	9	20	29	13	86	4	24	40	14	80	1	3	1	2	12	22	9	6	11	0	6	4	17	26	9	5	35
otu59367	0	5	52	0	19	0	2	31	9	22	0	4	0	4	13	175	19	3	35	0	9	0	0	1	30	0	9	0	13	34	12	73	0	3	0	0	29	85	2	3	0	0	5	2	16	0	18	0	27
otu15473	0	0	0	0	0	0	2	1	1	2	8	3	3	2	1	0	0	0	2	0	0	0	0	0	3	0	0	3	0	0	7	0	5	12	3	10	0	0	0	5	2	3	0	0	0	0	0	12	2
otu56968	0	1	4	7	11	24	4	14	5	2	70	13	10	0	16	12	21	7	2	11	2	85	0	0	9	1	49	0	12	25	2	17	12	32	21	3	20	0	20	10	1	8	14	0	13	3	8	2	7
otu14575	0	16	2	43	4	10	29	38	1	10	8	39	17	8	6	12	6	0	59	5	53	23	7	15	12	3	2	4	10	34	4	3	2	19	8	18	0	9	0	0	10	1	11	23	5	4	0	14	2
otu18559	0	21	1	0	0	0	0	0	0	1	523	6	0	0	0	0	0	1	2	0	0	2	0	14	0	0	0	0	0	0	0	0	125	22	0	0	0	0	3	0	179	0	0	0	0	0	65	0	2
otu50642	19	17	0	2	4	0	21	4	2	0	27	2	27	3	3	0	10	28	2	0	4	3	10	26	23	0	0	5	2	0	100	0	29	59	9	4	10	0	10	16	8	7	9	2	0	2	5	42	11
otu28226	4	5	64	0	0	1	0	12	187	127	18	2	19	234	2	19	17	0	5	0	5	4	1	2	26	4	14	0	1	13	0	53	0	3	10	3	8	5	0	0	0	0	3	1	1	7	5	0	5
otu48269	8	9	4	10	6	7	4	3	12	5	7	10	10	6	7	0	5	4	5	6	13	37	24	6	5	9	4	23	7	42	6	12	2	6	18	8	25	3	25	27	18	12	10	16	0	6	1	7	4
otu44777	3	0	0	2	0	14	9	0	0	0	0	0	3	3	0	0	0	0	0	0	12	0	11	0	5	17	2	8	110	0	0	0	0	0	7	42	0	0	5	0	13	2	6	9	8	187	0	32	0
otu9676	10	14	14	9	3	4	6	1	11	25	7	12	15	2	8	1	13	10	10	2	34	43	9	43	14	23	4	2	4	2	51	3	0	21	2	1	9	2	10	5	5	3	10	61	1	7	1	68	1
otu52350	14	6	3	16	13	5	10	8	4	3	8	15	7	9	11	3	2	3	4	15	5	5	26	18	2	28	20	16	15	25	7	14	5	8	11	19	26	2	9	9	17	25	17	4	0	17	2	6	4
otu23201	0	1	11	0	7	224	55	5	37	0	2	3	0	7	7	130	2	0	21	2	3	0	0	2	57	0	2	0	7	2	1	2	0	2	0	17	15	52	1	6	0	0	2	2	2	1	0	0	7
otu26962	4	65	10	14	14	0	10	29	13	28	0	17	0	20	10	8	5	7	18	0	4	1	0	17	21	5	16	0	44	19	16	25	0	6	0	0	7	61	2	20	0	0	4	2	150	6	11	0	15
otu34080	1	7	49	0	33	0	3	35	2	41	0	3	0	1	23	125	29	2	41	0	6	3	0	0	36	0	7	0	14	37	5	81	0	1	0	0	24	64	2	6	0	0	9	4	8	1	10	0	21
otu28550	2	0	2	15	9	0	29	0	2	0	5	3	2	15	9	0	3	3	23	7	5	0	10	3	11	14	4	26	5	11	0	0	7	9	61	32	7	0	14	1	37	21	21	3	1	0	40	3	0
otu67854	0	3	5	5	0	12	5	3	28	22	18	21	55	21	54	0	5	0	14	0	20	0	0	2	12	0	0	2	2	0	139	4	0	27	17	6	6	1	6	4	11	3	7	1	0	1	0	2	1
otu2094	0	0	37	0	0	0	0	37	7	3	0	17	0	0	2	5	5	0	9	0	6	0	1	7	11	4	16	0	0	7	36	1	0	6	0	0	9	325	32	7	0	0	4	0	40	2	19	0	46
otu11066	20	0	1	0	2	0	18	6	2	2	31	6	0	6	0	0	0	137	0	1	0	4	6	0	6	0	2	24	0	0	5	0	64	29	3	42	0	0	0	46	1	6	3	0	1	0	7	3	2
otu22067	0	3	6	9	45	5	6	44	22	31	0	7	0	17	2	10	22	22	14	0	6	0	7	6	3	2	29	0	26	22	6	27	0	9	0	0	15	46	0	24	0	0	2	0	102	7	18	0	22
otu34806	32	6	4	2	6	10	13	1	1	0	18	7	8	3	0	0	0	10	0	22	3	0	13	11	4	15	7	17	15	1	13	0	52	16	9	19	16	5	11	41	5	34	6	2	4	4	30	5	4
otu41683	0	0	0	0	0	0	0	10	0	4	56	6	0	9	0	0	0	5	0	0	3	10	0	0	8	0	0	25	0	1	5	0	98	37	0	77	0	0	0	2	0	7	2	2	0	0	0	0	9
otu64403	0	0	0	1	0	2	0	0	0	0	0	0	178	2	48	10	1	0	0	1	22	0	4	4	0	88	4	7	22	0	0	0	0	0	74	5	75	54	40	0	0	4	8	0	0	86	0	2	0
otu66370	3	11	5	8	10	7	8	6	2	10	7	4	19	13	9	1	8	15	6	3	34	27	5	24	8	6	15	29	4	4	15	3	25	23	27	18	13	1	5	2	4	6	35	18	0	15	14	9	4
otu19506	0	1	13	2	3	1	4	8	6	3	3	5	0	22	2	36	6	3	13	0	0	0	0	3	12	3	14	0	7	35	4	24	0	5	0	0	10	129	11	9	2	0	0	0	40	0	16	0	52
otu67550	2	2	6	7	4	2	3	5	0	12	6	17	7	21	0	2	10	11	6	5	69	10	0	3	24	8	5	3	2	2	12	0	6	16	14	7	4	2	4	6	12	6	49	5	1	2	3	28	4
otu49249	0	3	8	8	2	21	5	0	2	16	0	22	14	10	122	1	31	2	13	15	11	0	0	2	5	5	4	29	3	11	0	1	0	6	17	3	18	0	7	0	5	13	5	2	0	0	2	9	0
otu66394	5	5	6	9	3	2	11	6	7	21	10	13	21	1	37	0	0	4	9	0	6	4	11	5	4	12	33	12	19	22	4	63	17	11	21	10	25	0	34	9	20	6	10	5	4	21	9	3	3
otu37326	0	4	7	3	0	5	15	10	3	36	0	4	0	8	4	48	5	3	2	2	0	2	0	1	24	0	12	1	21	5	3	133	51	0	0	1	4	16	12	2	0	4	3	0	48	5	40	0	6
otu60531	0	0	0	1	0	2	1	0	0	8	0	2	92	0	24	3	2	0	0	13	9	0	8	3	0	69	5	5	15	0	1	0	0	0	58	2	48	37	35	0	4	6	5	0	0	39	1	2	4
otu8976	0	0	0	0	0	12	0	0	22	32	0	21	8	112	0	32	6	7	11	5	0	0	0	0	29	3	3	1	7	0	6	2	0	5	1	75	2	0	3	1	0	1	2	0	24	6	8	0	22
otu26774	3	13	14	16	8	0	1	8	18	52	6	24	13	4	34	8	26	40	55	4	36	64	9	5	11	3	6	0	2	0	2	2	1	2	3	0	3	1	0	0	0	0	18	188	4	15	0	3	4
otu66013	2	0	2	10	4	33	2	0	11	0	15	0	34	5	8	0	0	0	0	0	16	1	2	0	1	52	4	15	12	0	33	0	0	0	15	57	10	6	3	3	11	9	11	6	0	14	1	30	0
otu35727	4	26	6	6	26	6	6	27	8	4	2	20	0	1	8	27	8	32	3	2	3	4	0	4	14	5	23	0	16	65	2	28	8	25	1	0	14	6	20	40	0	1	25	2	3	3	17	2	19
otu52107	0	0	0	9	1	22	0	0	0	0	0	0	0	1	60	0	0	0	1	152	0	6	0	0	0	20	21	0	132	0	0	0	0	0	0	0	0	0	0	2	15	2	0	0	0	0	0	0	16
otu191	0	0	4	3	3	3	32	0	1	0	0	3	0	19	6	0	8	3	23	5	3	0	8	0	12	7	1	18	0	8	0	0	3	7	62	46	4	0	14	0	36	20	15	0	2	2	42	0	0
otu13330	5	14	0	0	73	0	11	4	1	1	0	0	0	7	58	3	89	1	3	0	0	0	32	11	1	0	0	0	0	1	1	7	1	0	0	8	190	5	13	1	0	3	0	23	11	1	7	0	2
otu40444	6	2	3	10	3	7	6	2	2	0	3	11	4	4	9	0	1	1	2	7	4	3	15	11	0	19	14	18	11	29	4	5	3	3	11	17	25	2	11	19	44	26	8	2	0	16	1	6	3
otu20192	0	0	3	75	7	11	25	0	0	0	4	2	1	15	21	0	7	4	15	4	3	0	7	2	7	13	6	54	1	6	0	0	4	5	45	45	4	0	8	0	23	17	19	0	2	0	25	0	0
otu65122	0	0	3	7	4	2	17	0	0	0	4	0	1	13	5	0	2	1	18	5	3	0	7	2	10	9	4	22	2	5	0	0	4	9	58	50	4	0	13	0	33	29	16	0	0	2	47	0	0
otu62281	0	1	11	4	17	4	0	47	20	94	3	30	0	22	20	30	62	2	13	0	2	4	0	0	8	2	13	0	10	55	4	23	0	6	0	1	12	18	11	0	0	0	2	11	45	0	2	0	15
otu10515	2	0	11	8	2	9	7	11	1	1	19	9	11	4	22	0	3	0	6	9	2	13	18	3	13	5	2	2	5	4	3	0	28	4	8	5	10	2	1	0	53	9	18	4	1	3	1	4	0
otu14490	98	14	5	10	5	0	71	0	13	8	12	2	52	3	7	1	9	2	5	11	23	24	24	10	9	6	3	1	3	0	13	2	11	6	21	5	4	0	1	0	15	6	9	61	6	54	6	11	2
otu18542	9	4	3	8	1	3	22	2	8	16	12	10	21	0	37	0	2	3	3	1	6	5	11	2	3	11	27	14	17	15	2	64	21	10	20	7	31	0	4	4	23	3	8	1	5	18	7	3	3
otu41028	0	0	0	0	0	0	0	0	0	0	0	6	164	0	42	12	3	0	0	3	13	0	9	5	0	74	3	2	13	0	0	0	0	0	79	2	68	57	52	0	0	4	7	0	0	71	0	0	0
otu7019	2	0	1	0	0	6	0	0	0	0	0	0	0	0	2	0	0	0	0	0	0	0	0	1	2	0	0	1	0	0	0	0	0	1	0	4	8	0	0	0	0	159	1	0	2	0	1	0	0
otu25368	0	0	0	14	1	7	6	0	0	3	0	1	0	0	8	1	9	11	4	0	2	0	39	1	0	0	0	32	0	0	5	4	0	0	30	0	1	0	10	2	183	0	16	0	0	0	1	10	0
otu69803	3	0	1	6	3	4	25	0	0	0	2	2	2	16	7	0	5	4	19	7	4	0	5	2	11	10	6	22	2	6	0	0	3	9	55	46	7	0	10	0	35	26	13	0	0	2	44	0	0
otu8077	0	0	0	0	0	13	0	0	0	0	0	0	6	33	0	0	13	29	3	0	13	0	0	0	0	2	0	3	0	0	1	0	0	2	22	46	0	0	26	13	57	15	5	0	0	2	0	0	0
otu63280	0	0	0	9	4	0	4	0	0	4	0	4	3	0	2	0	16	0	0	5	0	0	0	0	2	12	0	4	0	0	0	2	0	0	13	6	0	0	4	6	0	4	8	0	7	2	6	0	0
otu45619	0	44	0	3	2	0	110	0	0	0	0	0	29	0	2	0	2	5	1	1	5	20	0	61	0	3	3	2	25	0	11	0	0	0	31	0	41	0	0	0	0	8	2	104	0	0	0	31	0
otu68330	6	16	70	3	24	2	10	18	16	24	20	2	3	0	19	9	0	31	0	5	13	44	1	17	15	5	23	5	1	7	11	19	5	2	2	1	12	9	0	7	5	3	2	18	7	4	0	22	3
otu32984	0	0	10	0	0	0	0	0	0	0	0	0	2	0	1	0	0	3	3	0	30	0	0	0	0	0	0	17	2	0	0	0	0	0	24	12	2	0	0	75	53	23	35	1	0	0	0	0	0
otu32053	0	0	0	1	0	3	0	0	2	0	2	0	2	0	124	0	0	0	0	0	0	45	0	0	0	7	0	2	0	0	1	0	0	0	1	7	0	0	1	0	6	2	0	77	43	3	0	119	0
otu5615	0	39	11	16	10	3	7	27	11	4	0	14	0	18	7	11	11	6	18	0	4	2	2	9	18	6	9	0	30	19	10	12	0	5	0	0	10	40	0	25	0	1	5	0	150	4	11	0	7
otu50546	5	50	11	3	22	7	3	29	15	8	27	5	0	2	5	15	9	7	10	0	8	2	6	30	30	8	23	0	28	34	18	21	31	8	0	0	12	23	4	18	0	0	16	1	10	1	3	1	11
otu11670	3	0	3	5	0	4	2	2	0	0	9	3	6	3	9	0	2	0	3	3	1	2	9	5	10	9	1	5	5	0	5	0	22	9	7	10	7	0	3	0	45	21	6	0	2	10	0	13	0
otu45862	24	9	13	26	12	8	3	3	4	3	24	10	6	22	12	2	24	14	3	10	29	23	16	10	7	12	7	13	4	12	2	2	6	3	25	16	7	0	10	3	3	9	23	7	0	3	4	10	4
otu31302	4	5	7	5	5	0	1	0	5	6	2	3	5	1	4	4	3	5	6	0	8	27	15	5	18	14	22	2	6	8	1	11	4	24	61	2	9	13	2	0	1	2	60	133	9	49	0	5	4
otu55587	0	3	6	4	0	13	6	3	18	13	14	24	33	20	43	0	10	5	20	0	20	0	0	1	6	1	0	1	3	0	105	5	2	27	16	3	5	0	2	3	10	1	2	2	0	2	0	4	1
otu62549	36	3	2	5	9	1	10	8	9	1	1	5	8	8	0	0	2	1	2	20	2	0	17	46	8	18	20	5	9	13	5	22	1	6	6	29	5	2	0	0	21	23	8	0	11	49	25	3	11
otu12775	1	0	19	2	3	158	32	2	25	2	2	21	1	10	5	88	4	2	13	1	1	0	0	0	42	1	3	2	3	1	2	2	0	0	0	8	12	31	2	23	1	0	2	0	13	3	6	1	24
otu4223	0	2	4	0	0	0	0	0	0	0	2	2	0	0	0	0	1	1	0	0	0	0	0	10	3	0	0	5	0	0	2	0	12	8	0	6	17	0	16	2	7	192	2	0	0	0	3	2	9
otu16980	0	1	5	0	72	14	1	0	0	0	39	8	0	0	13	0	52	25	20	0	0	0	0	0	2	0	24	18	61	0	0	0	56	0	0	0	5	0	36	25	2	2	3	11	1	0	4	0	0
otu55474	23	4	8	3	6	5	7	1	13	2	2	9	4	0	1	0	3	6	12	14	6	8	4	22	8	18	18	11	5	13	7	6	8	10	10	1	12	0	4	4	8	16	8	14	3	9	12	26	7
otu3700	5	14	11	10	4	0	8	3	13	34	9	13	18	1	7	2	14	16	6	0	22	50	7	24	7	9	0	0	3	0	33	2	1	12	2	0	3	0	3	1	0	0	8	72	0	4	0	48	0
otu21661	0	0	0	0	0	0	10	0	0	0	0	3	0	0	10	0	3	7	0	79	0	0	0	0	0	0	2	6	0	0	0	0	17	0	2	4	2	0	1	0	0	25	2	1	1	0	1	0	0
otu20165	0	0	13	14	2	0	2	66	4	30	0	15	0	9	0	52	2	6	15	0	1	0	0	0	24	4	0	0	1	11	0	33	11	0	0	0	3	9	3	0	0	0	0	0	7	0	2	0	5
otu20171	3	2	0	3	4	4	3	2	3	3	2	6	4	3	8	0	1	4	5	2	8	14	10	8	3	6	3	8	4	10	2	4	3	71	9	2	14	0	9	10	85	4	3	30	0	18	2	39	20
otu25836	0	0	0	0	0	0	0	10	0	3	46	4	0	10	0	0	0	0	0	0	2	8	0	0	11	0	0	31	0	2	4	0	114	36	2	94	0	0	0	0	0	7	3	2	0	0	0	3	7
otu51591	0	0	0	4	2	12	1	0	5	0	8	0	76	0	16	3	0	0	1	1	11	0	6	3	0	64	1	15	13	0	23	0	0	0	55	26	46	41	33	2	6	7	5	1	0	21	1	16	0
otu25709	13	13	7	6	14	3	4	5	9	8	3	5	2	4	4	3	1	3	10	7	5	1	16	31	7	15	12	3	11	18	8	91	5	8	5	0	8	9	3	1	7	6	13	5	2	6	6	9	7
otu51112	0	0	6	0	0	0	0	56	0	0	0	1	0	0	0	0	0	0	44	0	0	0	0	3	6	3	0	0	0	24	6	3	0	0	0	0	0	0	1	3	4	0	61	0	0	14	0	0	27
otu69535	8	8	4	6	12	3	4	14	9	7	2	9	4	4	5	0	3	1	13	2	7	5	16	19	12	11	20	4	16	29	11	43	0	6	3	2	18	8	3	5	15	5	8	4	1	29	3	20	9
otu6569	3	0	0	3	0	3	0	0	0	2	0	14	5	1	2	0	2	4	0	0	0	1	0	3	2	2	5	1	3	5	0	24	6	3	2	1	4	0	4	7	1	2	4	1	5	10	161	2	78
otu56189	5	1	12	8	35	18	14	0	0	27	4	13	15	7	55	0	39	2	1	34	0	10	1	0	28	1	5	14	5	9	0	25	0	12	23	3	2	0	10	0	0	0	0	0	7	2	4	7	0
otu29570	0	0	0	7	0	1	0	4	0	16	0	8	18	3	36	0	38	2	11	0	48	19	0	0	0	9	0	0	2	0	8	16	0	5	3	1	45	0	5	0	21	0	10	0	0	2	0	4	4
otu37003	39	11	0	2	5	0	21	6	5	1	4	0	9	2	0	0	2	0	0	8	1	0	16	75	4	8	13	6	5	7	7	33	7	11	8	14	5	2	0	0	25	15	7	4	10	97	19	2	4
otu38618	0	0	0	0	0	0	29	0	0	0	0	3	0	0	0	0	0	276	0	0	0	0	0	0	0	0	0	0	0	0	0	0	0	0	0	0	0	0	0	70	0	0	0	0	0	0	0	0	0
otu19147	0	0	7	3	0	5	5	1	16	13	16	9	34	13	37	0	6	1	12	0	15	0	0	2	6	0	0	5	2	0	86	3	0	23	10	4	4	1	7	4	4	3	0	1	0	0	0	6	0
otu42133	0	6	75	0	35	0	2	21	2	20	0	3	0	2	19	103	7	4	46	0	4	0	0	0	38	0	3	0	17	20	0	43	0	0	0	0	19	53	0	7	0	0	4	0	1	0	10	0	11
otu36894	2	2	5	14	14	18	22	0	1	1	0	8	15	15	6	3	15	9	0	25	0	5	7	0	6	6	3	7	5	3	0	2	5	5	14	10	4	0	4	4	1	18	2	1	8	0	24	0	0
otu52475	0	0	0	1	0	2	0	0	0	2	0	3	138	0	33	10	4	0	0	4	13	0	7	4	0	59	1	5	8	0	0	0	0	0	61	5	52	34	37	0	0	3	2	0	0	48	0	0	0
otu7741	5	28	6	5	7	8	1	32	18	20	6	5	3	2	7	7	0	3	13	1	0	0	12	17	22	14	66	5	15	17	11	47	3	3	1	2	6	12	5	4	5	0	5	3	11	14	10	1	26
otu43106	0	4	3	4	0	17	0	5	2	0	0	14	3	1	0	0	7	0	0	4	1	0	0	9	7	2	0	52	3	9	0	0	0	8	5	3	0	0	5	2	25	6	6	0	0	6	9	4	0
otu42899	9	11	8	12	0	1	4	5	6	17	5	9	11	0	8	2	11	17	5	4	11	26	5	34	7	26	5	2	4	3	37	7	3	16	2	2	3	2	6	0	3	5	9	37	3	5	0	41	3
otu64	0	0	0	0	1	0	13	0	0	0	0	5	0	0	5	0	7	5	0	62	3	0	0	0	0	5	5	3	0	0	0	0	12	0	2	0	4	0	2	5	0	25	3	0	6	0	0	0	0
otu26545	10	0	2	18	5	2	5	1	0	3	3	5	11	5	11	0	2	0	0	23	6	0	10	1	4	15	8	18	3	5	0	0	12	10	45	6	9	0	5	0	4	35	18	4	0	0	20	4	0
otu15468	0	0	6	1	1	9	0	40	3	23	0	11	0	11	2	33	5	5	12	0	3	0	0	0	17	5	4	1	5	6	0	22	69	1	0	0	0	9	8	0	0	0	2	0	6	1	29	0	8
otu37742	5	4	13	6	11	5	18	9	2	0	16	17	8	3	6	0	3	8	0	32	30	14	9	11	3	4	5	10	8	8	6	1	27	11	8	3	13	5	8	20	2	18	6	9	0	4	10	3	1
otu57825	0	0	7	0	0	0	0	2	396	0	0	0	0	0	1	0	0	0	0	0	0	0	0	0	2	0	2	0	7	5	0	0	0	0	0	0	2	4	1	0	0	0	0	0	4	0	49	0	15
otu3169	2	0	2	44	17	5	17	0	0	0	0	11	13	5	6	0	5	22	11	8	0	0	0	0	5	4	0	3	2	0	0	0	4	6	16	0	2	1	4	4	3	14	5	0	3	0	12	1	2
otu23199	0	0	0	18	24	0	4	0	0	4	0	0	0	0	1	0	0	3	0	95	0	0	0	0	1	30	0	4	0	0	0	0	0	0	20	2	1	0	0	31	0	34	1	1	0	0	0	0	0
otu18665	4	6	18	18	6	4	1	5	15	47	16	15	45	15	56	16	29	42	55	5	53	146	0	0	0	0	0	0	0	0	0	0	0	0	0	0	0	0	0	0	0	0	0	0	0	0	0	0	0
otu33809	0	0	2	6	6	0	10	0	0	1	0	4	2	0	4	0	14	13	0	4	5	0	0	0	0	6	0	2	0	0	0	0	0	4	9	2	0	0	3	8	0	3	5	0	9	0	5	0	0
otu47283	0	0	0	1	0	2	3	1	14	9	0	2	0	34	2	108	3	3	0	2	0	0	0	0	3	3	1	0	4	4	2	0	0	6	2	23	5	111	3	3	0	0	3	0	17	6	4	1	110
otu46267	2	0	0	11	0	15	0	0	0	2	0	0	0	6	4	0	0	1	0	0	7	0	0	0	0	0	0	14	3	0	0	6	0	0	1	0	6	0	7	5	0	9	2	88	0	0	0	13	0
otu7694	13	0	22	1	0	4	32	1	0	0	0	0	0	0	0	0	30	0	3	0	9	25	20	0	12	1	0	0	13	0	0	3	0	0	3	2	0	0	0	0	4	0	10	37	3	42	0	1	2
otu37260	4	3	2	3	8	13	19	6	4	4	3	2	2	6	2	0	14	2	6	16	5	3	0	4	12	5	0	13	0	6	12	1	6	6	4	5	2	1	8	0	0	3	2	0	25	0	6	0	0
otu2768	5	75	15	6	9	1	1	15	17	24	0	11	1	7	3	10	7	9	21	0	3	0	1	13	14	3	19	0	25	10	8	9	0	4	0	0	3	35	1	7	0	0	4	0	67	6	5	0	11
otu48397	0	0	1	2	0	7	5	0	2	1	8	4	18	12	36	0	0	3	2	0	6	0	0	8	4	8	0	9	7	0	26	0	5	23	12	15	11	0	9	5	10	11	1	0	0	4	0	2	0
otu18576	0	10	0	52	0	0	19	24	0	0	0	0	0	0	0	0	2	11	2	0	131	0	2	33	0	9	0	0	4	4	16	0	0	0	1	0	0	0	0	6	33	3	2	0	2	19	1	10	0
otu22182	3	0	0	0	1	0	9	0	0	0	2	8	14	29	0	2	0	3	0	43	0	0	0	9	2	0	0	0	16	9	1	0	2	15	19	63	2	0	0	8	2	55	9	3	11	4	4	1	14
otu54791	28	2	7	3	13	13	19	3	2	2	19	9	1	9	1	2	6	15	0	34	5	5	5	9	5	2	8	27	10	2	5	0	26	7	8	10	3	3	10	9	0	27	8	4	0	4	10	2	3
otu21448	5	9	8	5	15	3	6	18	1	0	3	5	0	0	5	0	3	26	0	2	3	17	10	7	4	1	11	4	9	16	0	9	4	9	4	2	5	2	8	81	2	12	10	17	7	6	35	1	2
otu41549	0	1	0	1	2	1	4	1	0	0	40	10	0	3	6	3	2	9	1	0	2	0	15	1	6	3	7	8	1	2	1	0	34	4	0	1	1	0	5	3	0	7	3	3	10	0	18	0	0
otu64166	0	1	16	12	2	2	4	4	0	0	2	5	0	12	1	5	4	2	4	0	0	0	0	9	3	7	19	0	4	15	2	10	0	4	0	2	7	29	26	15	0	0	0	0	31	2	27	0	32
otu31636	0	0	7	9	0	0	27	7	3	0	0	0	0	2	0	0	12	0	1	0	10	9	0	5	10	0	2	2	2	12	4	0	2	15	4	3	8	2	1	0	10	0	46	44	0	3	0	8	2
otu40375	0	0	0	14	6	2	22	3	0	0	0	4	10	0	0	0	6	4	0	28	14	0	41	23	0	4	3	5	3	2	1	0	0	1	11	4	0	0	6	12	0	43	3	1	4	9	0	3	0
otu63168	35	0	3	5	9	19	10	2	2	2	33	6	1	10	0	3	9	9	0	36	3	3	7	6	3	0	9	29	11	0	5	2	33	3	6	8	1	1	13	9	0	28	8	4	0	9	8	7	4
otu5867	5	19	4	8	8	6	3	30	20	14	10	3	0	5	7	7	2	3	13	0	5	0	11	9	19	11	60	4	12	18	9	36	2	3	0	2	6	10	6	2	6	0	3	3	8	12	6	2	22
otu35924	0	0	5	6	0	4	4	18	3	2	16	8	8	1	16	0	1	0	9	1	3	23	8	0	10	4	3	1	3	3	0	0	19	0	2	2	8	1	2	0	24	4	8	5	0	5	0	2	0
otu50928	0	14	0	2	0	0	20	2	0	0	10	2	17	0	4	0	12	20	2	2	13	4	0	27	15	5	4	2	20	1	27	0	3	17	16	0	28	0	3	12	12	5	2	11	0	1	3	40	0
otu66261	4	5	0	0	1	0	2	0	2	0	10	0	0	0	0	0	0	4	0	0	0	0	6	6	4	0	3	9	0	0	3	0	24	9	4	11	11	0	5	7	3	135	4	0	0	0	3	3	7
otu27350	0	3	6	3	26	1	3	22	12	38	0	10	0	12	1	11	13	25	10	0	3	0	3	5	4	0	23	0	15	14	5	21	0	7	0	0	8	30	0	18	0	0	2	0	58	0	5	0	16
otu64946	0	0	4	0	0	23	0	7	0	0	0	0	0	0	13	0	4	5	21	0	0	0	0	0	6	0	3	4	0	89	0	0	0	0	0	0	4	1	18	5	0	0	7	0	0	0	11	2	1
otu43372	3	43	27	0	0	0	2	46	5	2	13	9	0	2	2	13	6	34	0	0	0	0	8	29	11	1	43	0	3	23	6	2	11	0	3	0	0	18	2	41	0	0	2	0	0	0	4	0	0
otu63775	34	0	2	2	6	19	10	0	2	2	30	3	2	9	0	5	9	5	0	33	0	1	4	6	2	1	8	35	18	0	4	1	33	5	8	15	0	0	14	10	0	36	6	3	0	10	6	1	2
otu5451	0	1	0	5	0	1	2	0	9	23	0	5	0	32	1	90	2	2	3	2	1	0	0	0	2	1	0	1	5	4	4	0	0	3	1	21	4	90	3	3	0	2	2	0	14	4	3	1	90
otu24254	0	4	7	0	176	14	0	20	0	0	0	6	0	6	0	0	0	0	0	0	0	0	0	6	0	17	20	5	119	3	0	2	0	3	13	1	1	0	0	0	3	0	0	5	0	7	3	0	0
otu28088	0	2	3	2	20	0	1	20	11	25	0	8	0	7	5	8	11	11	9	0	4	0	3	6	4	2	22	0	22	19	3	22	0	10	0	0	13	38	1	22	0	0	4	0	42	0	7	0	16
otu7328	0	0	1	17	0	0	0	0	12	0	0	0	0	0	2	29	7	18	1	0	0	0	0	2	3	9	1	15	4	0	5	0	0	3	0	44	14	109	3	4	0	0	3	0	12	0	0	1	51
otu47361	0	0	4	14	1	22	26	0	5	0	0	19	8	6	36	0	24	29	4	19	1	0	0	0	16	2	0	5	2	1	0	8	0	0	6	2	2	0	3	3	0	5	5	4	0	5	2	0	0
otu64119	64	0	11	0	2	0	13	2	0	0	0	0	0	0	0	0	0	0	0	0	0	0	72	0	6	0	6	10	5	0	0	0	0	0	8	4	0	0	3	0	2	4	0	2	12	4	0	33	4
otu31070	0	0	0	3	1	3	0	0	1	0	0	0	4	0	3	0	0	0	14	0	2	1	5	0	4	12	4	5	1	4	4	0	0	0	4	18	3	2	3	3	54	15	2	2	0	11	1	14	4
otu16087	0	2	7	50	0	3	18	0	5	4	9	2	6	6	2	0	6	0	2	2	0	0	3	1	12	3	0	3	1	2	1	3	6	4	5	9	0	0	3	0	4	33	3	0	2	4	21	4	1
otu28623	63	176	37	1	8	12	8	6	0	0	20	8	0	0	5	16	0	14	3	0	0	1	0	145	6	0	19	0	2	1	0	0	10	8	0	0	0	0	0	4	0	0	0	0	0	2	3	0	0
otu26978	9	7	0	0	3	0	0	12	0	12	9	9	50	0	0	5	54	0	3	2	0	68	7	4	3	3	0	0	0	0	36	5	3	14	0	1	0	4	5	0	0	0	11	33	3	0	0	3	4
otu37524	0	0	0	0	2	0	9	0	8	17	0	12	0	46	13	117	0	19	19	0	3	0	0	0	5	11	5	0	8	0	18	25	0	12	0	0	13	23	3	3	0	1	1	0	11	1	13	0	10
otu31651	3	21	6	0	0	7	0	7	0	3	17	2	0	0	0	2	8	2	0	0	10	7	0	86	0	0	0	0	0	0	0	7	7	19	0	0	4	1	1	0	0	0	29	28	0	62	26	0	3
otu42750	9	10	3	3	4	3	2	1	5	2	6	6	7	2	12	0	1	3	4	4	27	12	14	13	6	4	4	10	7	24	2	7	4	2	11	2	19	1	8	16	13	6	8	6	0	6	2	3	1
otu38572	6	12	5	3	12	1	2	10	2	2	2	4	3	4	1	9	1	0	0	2	0	0	8	31	6	5	28	2	5	17	2	64	3	3	0	9	8	2	2	2	8	3	6	1	16	25	49	0	9
otu62834	0	0	2	38	12	3	8	0	3	2	1	28	2	4	24	1	15	24	9	15	5	7	7	1	11	6	8	3	3	2	0	2	0	11	2	0	3	3	2	3	2	11	11	8	3	3	25	7	2
otu28179	0	16	52	0	6	0	2	11	1	1	0	4	0	0	2	20	14	0	5	0	0	0	0	3	15	2	21	0	5	16	3	27	0	6	1	0	10	31	11	10	1	0	3	0	22	0	46	0	20
otu15009	5	0	2	0	0	0	34	0	0	0	3	2	0	0	0	0	0	171	0	0	0	0	1	0	1	0	2	2	2	0	0	0	6	5	2	3	0	0	0	74	0	0	1	0	0	0	2	0	0
otu36644	2	0	4	4	4	7	4	6	2	0	4	5	0	0	2	0	1	0	0	13	2	0	9	8	3	3	1	11	5	11	2	0	25	5	4	3	6	0	2	5	14	28	3	0	2	12	7	3	0
otu6638	0	0	0	0	0	0	0	0	0	0	0	0	0	2	5	0	0	0	0	10	0	0	0	0	0	1	2	0	0	0	0	0	0	0	0	0	0	0	0	0	0	0	0	0	0	1	0	0	494
otu6056	0	0	0	7	2	0	2	0	7	29	0	6	0	15	3	61	5	3	0	0	1	0	0	0	1	2	0	0	9	7	4	3	0	2	0	7	12	63	5	1	0	2	1	0	9	9	9	0	66
otu34226	0	0	0	0	2	1	12	0	0	0	0	5	12	31	0	0	0	7	0	56	0	0	0	2	0	0	0	0	19	10	0	0	0	9	14	45	0	2	0	4	0	52	2	0	14	0	0	1	13
otu22416	2	0	8	10	2	4	4	10	0	1	9	9	11	3	21	0	3	0	12	5	3	22	5	1	4	0	0	0	4	2	1	0	11	5	3	2	4	0	0	0	22	10	8	6	1	6	0	3	0
otu17379	0	0	2	0	45	6	1	0	0	0	32	5	0	0	14	0	70	24	15	0	0	0	0	0	3	0	16	15	39	0	0	0	39	0	0	0	3	0	19	18	2	2	0	9	0	0	4	0	0
otu13928	0	0	0	0	0	0	0	0	0	0	0	2	115	0	24	2	0	0	0	0	11	0	4	1	0	58	1	4	11	0	0	0	0	0	58	2	52	45	33	0	0	7	5	0	0	51	0	0	0
otu17374	0	0	2	2	1	5	3	0	5	0	9	2	21	17	11	0	0	0	1	0	4	0	0	2	8	4	0	5	4	0	42	1	2	18	13	9	5	2	6	7	13	7	2	0	0	3	0	3	2
otu63206	0	0	4	4	4	11	12	3	2	2	2	1	4	3	1	0	7	0	2	15	0	0	0	2	11	4	1	8	3	6	9	2	8	9	5	3	6	0	9	5	0	4	1	0	21	0	3	0	2
otu7571	0	0	5	3	0	1	11	1	0	2	0	9	13	2	26	2	18	7	16	4	12	5	4	3	10	2	2	7	8	14	0	1	0	9	3	4	2	10	9	0	4	0	16	7	1	12	33	24	0
otu67625	0	7	9	4	0	14	12	30	9	13	10	8	2	12	3	8	5	1	16	0	3	4	2	5	8	5	5	0	6	18	6	9	4	6	0	9	5	11	0	0	9	2	23	4	4	19	2	19	4
otu32190	0	2	8	2	2	4	2	0	0	0	0	0	5	0	3	0	2	7	0	0	2	0	2	0	0	0	2	6	5	0	0	0	0	1	23	0	22	0	7	21	25	9	7	3	4	0	0	1	0
otu43572	9	13	9	2	1	2	3	0	7	28	4	10	11	0	4	1	10	14	6	0	15	32	7	18	7	16	0	1	2	0	29	3	0	14	2	0	3	0	0	1	0	0	9	50	0	3	0	37	1
otu44571	7	9	8	3	2	9	3	3	0	9	74	12	7	11	18	1	0	2	0	0	0	14	3	46	10	7	4	4	4	2	1	3	29	30	1	6	9	0	0	0	1	0	2	2	0	2	0	23	2
otu53609	98	0	2	0	10	0	0	0	6	0	9	0	4	2	1	0	0	7	0	0	0	0	45	0	6	0	15	36	5	0	9	0	39	27	19	1	2	0	0	6	0	1	2	1	1	0	27	17	0
otu17601	7	12	0	0	3	2	0	12	0	11	6	3	37	0	0	3	43	0	3	0	0	57	10	13	1	0	0	0	0	0	40	3	7	16	0	2	1	5	12	0	0	0	15	42	1	0	0	1	9
otu28415	0	0	0	3	0	9	0	9	3	0	0	3	1	0	91	3	21	0	14	7	0	0	0	0	2	4	0	0	3	19	1	2	0	44	8	0	6	17	5	0	0	3	5	9	2	2	2	23	1
otu11796	3	0	9	71	8	9	27	0	6	3	12	6	10	6	4	1	6	5	0	12	0	2	2	0	7	3	1	0	0	0	0	0	4	4	8	9	0	0	0	3	0	25	3	0	0	0	19	0	0
otu43908	1	3	7	1	13	2	2	35	5	9	1	2	2	2	9	25	6	4	4	0	0	0	7	2	18	3	6	0	5	47	5	22	4	3	0	2	32	13	13	7	0	0	2	0	8	0	7	0	5
otu6686	0	0	4	5	5	8	18	3	5	1	1	0	2	3	2	0	6	0	1	12	0	0	0	0	11	6	0	12	0	3	15	0	5	6	4	6	2	1	13	3	0	3	2	0	12	0	5	0	2
otu9989	2	9	4	3	51	8	10	1	0	0	11	14	1	0	4	2	28	27	9	7	0	1	11	16	1	1	9	6	17	1	0	0	21	2	6	0	7	1	15	15	6	5	8	9	0	2	4	2	1
otu11758	4	22	5	4	6	10	3	22	12	8	6	5	2	4	3	7	3	5	13	0	3	0	6	6	14	9	41	5	10	15	5	30	0	0	0	1	5	10	4	4	4	0	2	2	8	12	5	2	16
otu50233	0	0	0	0	0	0	0	0	0	0	0	0	0	0	2	0	2	0	0	0	0	0	0	1	5	2	0	0	0	0	0	16	0	4	3	0	2	4	10	0	0	4	12	14	0	62	0	0	6
otu42147	34	2	9	7	16	0	0	0	18	0	0	0	4	3	8	0	0	0	5	2	1	0	20	2	15	18	20	6	1	3	4	5	0	1	1	7	11	0	0	0	26	0	3	0	6	4	25	0	4
otu40286	0	2	0	9	6	6	14	2	0	0	4	2	12	1	2	0	18	4	25	2	6	0	1	4	29	6	13	10	3	9	0	0	4	13	17	1	3	0	2	0	10	4	5	9	0	4	0	32	2
otu38748	0	0	0	2	0	1	1	0	0	0	6	0	26	0	4	2	3	0	0	1	5	4	0	3	2	32	0	5	15	0	19	0	0	0	14	9	27	12	17	3	13	5	14	6	0	38	2	23	10
otu38342	0	0	0	28	29	0	27	0	0	0	0	5	15	40	27	0	4	42	6	7	1	0	2	0	11	6	1	0	2	0	0	0	28	4	5	3	18	0	2	5	3	4	2	6	1	4	7	5	2
otu23880	0	0	0	4	2	16	0	0	5	0	7	0	5	2	0	0	0	0	0	0	3	0	1	0	0	28	3	6	6	0	17	0	0	0	3	45	0	0	0	2	20	9	4	0	0	8	1	27	0
otu42821	0	2	3	0	0	0	0	43	0	42	123	48	0	0	0	21	0	0	38	0	7	14	0	5	0	0	2	0	9	21	0	3	2	21	0	0	2	4	0	0	6	0	7	3	0	4	0	7	3
otu62446	0	0	0	0	0	0	0	0	0	0	0	0	0	0	0	0	115	0	0	0	0	0	0	0	0	0	0	0	0	0	0	0	0	0	0	0	0	0	0	0	0	0	39	0	0	0	0	178	0
otu8153	35	0	2	0	7	18	8	0	0	0	15	3	0	10	0	3	23	20	0	32	0	2	5	3	2	1	2	24	9	0	3	0	19	0	6	10	0	0	12	9	0	21	5	2	0	8	2	2	4
otu40328	0	0	0	0	0	3	0	1	1	0	0	0	2	3	0	0	0	0	2	0	1	0	0	2	0	3	0	31	1	0	1	0	0	9	6	5	0	0	4	0	50	2	4	0	0	2	1	7	0
otu43267	0	0	3	7	0	0	21	0	10	0	0	92	8	0	6	0	14	73	0	1	17	0	7	2	13	36	1	2	0	0	0	0	0	25	0	0	0	1	4	0	0	0	36	0	2	0	5	2	0
otu279	0	6	3	0	0	0	1	11	2	0	0	0	1	0	0	0	0	3	13	0	11	0	0	8	54	0	0	0	0	0	15	0	0	2	9	0	0	0	0	0	0	0	204	0	0	61	0	0	0
otu17616	0	2	2	10	3	2	2	2	0	0	0	0	22	2	0	0	8	3	0	16	21	0	0	0	0	0	1	1	0	0	0	0	0	0	6	2	0	0	8	0	0	7	0	0	4	5	0	2	0
otu3061	0	207	20	0	0	0	0	0	0	0	2	9	0	0	0	0	5	16	0	0	0	1	0	103	0	0	0	9	0	0	0	0	2	0	0	0	11	0	44	0	0	2	5	1	0	2	2	0	38
otu13202	0	1	2	0	2	9	3	8	1	8	4	6	0	2	6	8	7	6	5	0	0	6	2	0	8	0	6	2	9	2	2	29	37	3	2	2	4	5	9	5	0	2	2	0	14	2	38	2	7
otu53092	0	0	0	2	0	9	0	1	0	0	0	0	0	0	0	0	12	3	0	0	28	0	2	0	0	8	0	11	8	0	0	8	0	0	0	10	0	0	7	72	2	0	2	4	9	29	0	9	0
otu36036	8	9	4	4	3	0	5	2	2	3	1	14	7	0	4	0	7	4	5	0	8	3	6	32	5	23	4	0	3	6	18	8	3	16	1	0	3	0	5	2	4	2	3	6	2	19	5	38	1
otu69813	6	3	2	5	1	2	11	4	5	7	4	6	10	4	19	0	0	3	8	2	5	5	9	5	2	5	11	5	8	14	3	26	9	3	12	7	9	0	10	7	31	7	7	4	4	12	3	6	2
otu25181	0	0	0	2	0	0	10	0	0	0	0	6	12	26	0	3	0	2	0	54	0	0	0	2	0	0	0	0	15	13	0	0	0	6	13	49	1	0	0	7	0	42	5	1	12	0	1	0	10
otu51782	0	0	3	6	3	7	13	0	0	1	0	6	4	0	6	1	6	5	0	9	0	0	2	0	3	2	2	5	4	5	2	2	0	13	12	4	3	0	4	2	2	14	2	0	5	2	7	2	0
otu48531	0	0	0	0	0	0	0	0	0	0	0	0	0	0	0	0	0	1	0	0	0	0	0	0	0	0	0	0	0	0	0	0	3	0	0	0	0	0	0	1	0	2	0	0	0	0	0	0	0
otu14462	0	6	0	0	18	0	0	46	7	26	0	3	0	2	2	41	30	2	13	0	6	4	0	0	14	0	4	0	3	36	4	47	0	3	0	0	5	15	2	2	0	0	4	1	14	0	9	0	14
otu14271	17	0	8	0	0	3	20	0	0	0	0	0	0	2	0	0	0	0	1	0	4	2	26	0	5	5	4	6	33	0	0	0	0	0	5	9	0	0	2	0	5	0	2	8	11	46	0	15	2
otu11925	0	0	4	4	3	0	42	0	0	0	16	3	20	2	0	0	2	3	1	4	3	0	2	0	9	2	2	28	5	2	0	0	31	8	2	18	7	0	12	2	4	4	6	2	2	0	4	1	0
otu27336	0	0	0	0	0	0	0	0	0	0	0	0	0	0	0	0	0	0	0	0	0	0	0	0	0	0	0	0	0	0	0	0	0	0	0	0	0	0	0	0	0	0	0	0	0	0	0	0	0
otu60876	0	2	8	0	5	1	1	11	3	8	6	11	0	8	3	10	6	0	4	0	0	0	0	0	11	4	12	0	4	33	3	19	0	4	0	0	7	26	9	7	0	1	0	0	90	0	3	0	13
otu44497	0	0	0	7	2	17	0	0	6	0	8	0	6	2	3	0	0	0	0	0	11	0	0	0	1	24	0	9	6	0	34	0	0	0	3	34	1	1	0	0	13	2	3	0	0	1	1	32	0
otu43373	0	0	0	8	2	0	2	0	0	0	0	2	0	0	0	0	0	8	0	99	2	0	0	0	0	13	0	0	0	0	0	0	0	0	2	2	0	0	0	13	0	30	0	0	1	0	0	0	0
otu44120	8	10	8	16	0	0	6	28	10	4	0	10	4	0	4	1	3	0	14	1	11	30	8	37	15	17	0	0	10	8	8	2	0	4	0	0	2	0	0	0	25	0	4	3	0	3	0	5	9
otu42495	49	12	5	5	5	2	36	0	9	8	5	0	26	0	5	0	4	2	3	4	16	18	19	5	2	3	2	2	4	0	6	3	4	3	14	0	2	0	0	0	10	1	6	37	7	30	3	8	0
otu68021	0	0	0	4	0	1	1	0	12	11	0	3	0	27	0	71	2	4	1	3	0	0	0	0	4	2	0	1	6	5	2	1	0	5	2	15	2	81	1	2	0	2	2	0	13	4	5	0	90
otu27851	0	11	0	0	25	2	0	0	2	2	0	3	5	0	4	0	0	0	4	6	3	0	1	0	0	13	5	0	0	0	21	9	0	5	7	0	20	4	0	0	6	34	5	12	0	1	0	2	2
otu16555	0	0	6	8	6	10	4	9	6	29	3	12	2	0	5	3	10	4	33	0	6	9	2	4	6	16	2	2	1	16	7	4	4	14	0	0	2	2	3	1	4	1	5	21	6	4	0	7	2
otu46327	4	40	12	6	22	6	4	13	8	12	16	6	0	3	2	11	6	7	7	0	3	2	2	14	20	9	11	0	13	18	9	12	22	6	0	0	10	11	2	8	0	0	7	0	12	0	0	0	5
otu28241	0	0	0	5	0	14	0	0	0	0	0	0	0	0	25	0	0	0	0	78	0	3	0	0	2	10	10	0	83	0	0	0	0	0	0	0	0	0	0	2	10	2	0	0	0	0	0	0	13
otu42723	4	0	2	3	6	3	6	0	0	2	2	1	16	12	5	0	4	4	0	8	2	0	6	0	7	5	3	11	2	9	0	0	2	4	17	4	11	0	6	1	4	16	9	5	0	0	21	1	0
otu68753	0	4	2	3	1	0	2	7	0	0	14	3	11	1	4	0	74	27	4	0	14	108	0	8	24	2	0	0	0	2	3	0	4	11	2	0	9	0	3	7	5	0	8	39	0	4	0	8	0
otu49158	0	2	5	1	6	0	2	11	4	8	0	8	0	8	2	21	9	0	3	0	0	0	0	1	9	1	9	0	7	26	4	26	1	2	0	0	6	23	2	5	0	0	0	0	101	3	1	0	14
otu1606	7	20	1	2	16	1	6	7	5	2	5	1	0	4	0	7	0	1	2	9	2	0	2	35	2	8	20	0	7	11	3	22	5	6	1	4	3	3	0	3	3	4	10	1	38	9	14	0	7
otu28337	1	0	1	1	0	5	6	1	0	0	2	6	0	3	0	1	0	2	0	10	2	0	0	1	0	8	6	4	0	3	0	1	4	0	4	2	3	1	9	22	2	10	1	0	20	1	5	0	1
otu17511	0	11	2	2	0	4	5	2	0	0	12	2	0	0	0	0	2	2	2	0	48	7	0	8	0	0	2	0	6	0	0	0	4	9	0	1	2	0	0	2	7	0	33	3	0	88	1	20	3
otu53911	3	6	2	4	3	3	5	0	3	4	2	11	8	0	8	0	8	5	1	1	11	7	11	16	2	14	1	0	3	4	16	4	0	13	2	0	6	0	9	2	9	1	3	7	3	9	0	49	1
otu7784	0	5	14	0	0	0	3	3	0	2	2	4	6	7	0	3	0	1	0	5	8	0	0	9	26	0	3	1	4	3	1	1	3	0	2	8	1	6	1	0	5	0	13	3	9	2	0	2	3
otu67139	0	0	2	6	1	2	2	2	3	2	0	2	3	7	5	2	3	0	6	2	0	0	4	3	4	8	6	7	4	15	1	2	0	4	5	11	14	8	6	6	19	7	5	2	8	11	7	12	13
otu66564	0	0	0	0	0	0	0	0	0	0	0	0	0	0	0	0	0	0	0	0	0	0	6	11	7	8	0	2	3	0	71	1	16	27	3	5	7	5	11	8	11	5	8	2	0	5	2	21	7
otu39643	6	12	5	2	20	0	0	8	2	10	0	4	0	2	3	4	0	2	5	0	2	0	22	17	2	6	15	0	10	20	4	107	0	3	0	0	14	5	0	2	10	0	7	0	4	18	1	0	5
otu63201	0	0	1	3	4	9	13	3	3	1	2	1	3	5	2	0	4	0	3	10	0	0	0	3	8	5	1	7	2	4	10	1	3	9	3	5	2	0	8	3	0	2	2	0	16	0	3	0	1
otu38779	2	13	2	0	21	8	0	5	0	4	10	0	0	0	0	1	5	0	0	0	6	4	0	65	0	0	29	0	0	0	0	9	8	20	0	1	3	1	1	2	1	2	24	21	0	31	26	2	2
otu30901	1	0	1	2	0	2	0	1	0	0	3	0	4	0	7	0	0	0	0	1	0	0	8	2	4	5	1	3	5	0	5	0	16	3	2	7	4	1	4	1	30	12	5	0	0	5	2	8	2
otu54160	1	0	2	30	3	1	7	0	6	0	0	12	1	3	21	1	16	32	9	16	4	6	2	1	11	5	3	2	1	1	0	2	2	4	1	2	3	2	0	3	0	4	12	6	4	0	21	5	0
otu3422	1	81	23	0	0	0	0	0	0	0	10	12	0	0	0	0	8	17	0	0	0	1	0	35	1	0	0	5	0	0	1	0	1	0	0	0	21	0	53	0	2	1	9	3	0	0	5	0	37
otu59484	0	0	0	0	0	0	0	0	0	0	0	0	0	0	0	0	0	0	0	0	0	5	0	0	0	0	0	3	197	0	0	0	0	0	1	0	0	0	0	3	18	0	0	2	0	0	0	0	0
otu39260	0	0	3	13	3	2	13	0	0	0	2	2	1	7	3	0	4	3	11	3	4	0	4	0	3	7	2	18	2	4	0	0	3	4	26	21	2	0	8	0	14	11	9	0	0	0	20	0	0
otu19367	0	0	2	1	0	7	2	0	5	0	6	0	14	10	8	0	1	3	0	0	2	0	0	2	4	8	0	4	4	0	35	0	4	19	15	10	5	2	7	6	11	3	1	0	0	2	0	4	1
otu2762	0	0	57	0	0	24	0	8	0	31	0	127	0	0	2	0	0	0	0	0	0	0	0	0	16	2	0	10	0	0	0	15	2	21	0	0	23	0	0	0	0	0	0	0	2	0	0	0	5
otu40584	2	1	6	2	2	3	0	12	3	0	9	2	6	4	18	0	2	0	8	3	3	11	4	1	16	4	2	1	0	3	0	0	15	0	0	5	7	0	0	0	18	5	5	4	0	7	0	3	0
otu57382	0	0	0	0	0	0	0	0	0	0	0	0	0	0	0	0	0	0	0	0	0	4	0	0	0	0	0	2	218	0	0	0	0	0	0	0	0	0	0	4	22	0	0	3	0	0	0	0	0
otu30476	2	106	3	0	0	0	0	0	0	0	9	1	0	0	1	0	0	2	0	0	0	0	1	45	0	0	0	2	0	0	0	0	5	2	0	1	1	0	3	1	2	5	2	0	0	0	4	3	2
otu4725	0	5	0	41	0	10	9	0	0	0	0	0	28	0	3	0	1	0	0	0	1	0	0	0	0	0	0	29	32	0	0	0	0	4	5	0	2	0	13	0	0	0	5	0	0	63	0	11	1
otu36361	10	0	1	0	0	0	11	3	0	0	16	3	0	3	0	0	0	44	0	0	0	2	2	0	2	0	2	14	0	0	4	0	39	19	1	25	0	0	0	24	0	2	2	0	1	0	3	4	1
otu52851	12	0	2	6	5	0	3	0	0	1	2	4	23	6	6	0	2	0	0	9	0	2	7	0	5	10	3	22	0	0	0	0	4	3	25	2	6	0	8	2	1	21	11	3	0	1	25	2	0
otu44202	10	8	0	0	0	1	0	8	0	11	0	4	45	0	0	1	36	0	0	1	0	51	6	6	1	0	0	1	0	0	37	2	0	13	2	0	0	3	5	0	0	0	13	22	1	0	0	0	3
otu656	0	0	0	0	0	0	0	0	0	0	0	0	0	0	0	0	0	0	0	0	0	0	0	0	0	0	0	3	0	20	0	0	0	0	0	0	0	0	8	0	0	0	14	17	0	0	0	0	0
otu49359	0	2	0	15	0	16	3	0	13	0	0	6	62	0	1	0	2	0	0	0	0	0	1	3	0	2	6	13	23	0	3	0	0	8	13	0	3	0	7	1	0	0	9	1	6	13	0	5	1
otu60161	0	49	21	0	0	0	0	0	0	0	43	9	0	0	0	0	4	19	0	0	0	3	0	25	0	0	0	5	0	0	0	0	12	1	0	1	11	0	37	2	16	8	5	3	0	1	10	0	31
otu65056	0	0	0	0	0	3	2	0	6	0	12	3	19	12	14	0	0	2	0	0	3	0	0	0	2	5	0	5	2	0	18	0	3	12	8	10	5	0	5	10	7	3	0	0	0	0	0	0	1
otu65976	0	1	16	5	13	6	3	4	6	11	9	43	2	26	10	19	17	8	8	1	3	0	2	3	4	2	8	0	4	7	0	2	2	4	4	2	5	4	11	3	0	2	2	2	7	3	6	0	3
otu61117	20	3	15	9	0	7	6	0	23	0	5	9	3	0	5	2	6	14	0	19	0	6	0	17	6	5	0	4	3	0	6	0	7	8	9	0	0	0	0	0	0	6	10	29	4	0	15	2	4
otu3986	0	26	9	0	8	2	11	53	15	13	0	28	0	2	4	13	3	0	46	0	32	1	0	2	5	8	5	0	2	30	4	4	2	10	0	0	15	0	0	0	3	0	10	0	2	3	0	7	6
otu48459	0	0	0	1	0	0	6	0	0	0	0	0	0	0	4	0	2	0	0	35	0	0	0	0	0	4	2	4	0	0	0	0	5	0	0	0	1	0	0	0	0	11	2	0	0	0	0	0	0
otu25692	0	0	0	0	0	9	19	0	0	0	0	0	39	4	0	0	19	56	0	0	0	0	2	0	0	10	2	2	1	0	0	0	0	0	14	15	2	0	0	1	0	3	6	17	0	0	3	6	1
otu47545	0	10	220	2	1	13	0	2	0	0	0	4	7	5	0	14	1	12	2	0	0	0	3	0	13	4	9	1	0	2	0	0	0	7	4	0	1	2	4	1	4	0	4	0	1	0	9	2	0
otu50698	0	0	3	5	3	2	40	0	0	0	15	2	17	4	0	0	4	2	0	2	4	0	1	0	5	0	0	26	4	0	1	0	28	9	2	9	5	0	10	2	1	4	8	3	1	0	1	2	0
otu21885	0	0	16	0	15	53	7	10	0	18	9	11	0	0	1	7	5	4	13	0	26	0	1	1	15	4	3	1	1	14	1	2	3	5	2	0	0	3	0	3	0	0	9	8	10	2	1	3	1
otu39619	3	14	6	0	0	5	0	10	0	2	10	1	0	0	0	1	4	2	0	0	7	4	0	77	0	2	0	0	0	0	0	4	10	20	0	0	4	0	2	2	0	0	21	24	0	34	24	0	3
otu28498	3	1	1	4	2	2	2	1	6	4	3	21	7	2	4	0	2	4	8	4	3	13	12	2	0	8	3	7	3	6	3	4	1	3	8	2	9	0	8	8	11	4	2	6	2	20	1	6	2
otu60618	0	1	0	2	0	0	5	0	3	0	0	9	3	0	18	2	5	0	5	5	0	0	0	0	2	4	0	0	5	3	10	2	0	1	2	0	13	23	2	3	0	0	2	1	0	2	2	0	27
otu45715	0	4	21	0	20	0	0	14	3	12	0	1	0	1	9	58	17	2	20	0	5	2	0	0	16	0	4	0	9	24	3	42	0	2	0	0	7	28	2	2	0	0	3	1	3	0	5	0	16
otu33411	13	0	20	2	0	1	39	2	0	0	0	0	0	0	0	0	2	0	0	0	7	3	20	0	9	2	2	5	25	0	0	0	0	0	0	1	0	0	3	0	11	1	4	8	15	44	0	8	2
otu47881	0	4	9	3	0	0	3	9	0	0	2	5	0	2	2	3	5	0	2	0	1	0	3	1	5	2	10	3	2	10	2	6	2	5	0	1	4	14	12	6	0	0	0	0	25	0	40	2	11
otu61137	0	0	0	0	0	1	0	0	0	0	0	0	0	0	6	0	5	2	0	0	3	2	0	0	8	0	0	2	0	2	2	0	0	7	2	0	0	6	11	0	2	0	24	22	3	23	0	20	0
otu63838	0	0	0	0	0	0	0	0	0	0	0	0	0	0	2	0	0	0	0	6	0	0	0	0	0	0	0	0	0	0	0	0	0	0	0	2	4	0	0	0	0	0	0	0	0	0	0	0	3
otu25660	1	1	3	4	2	2	0	3	5	7	7	13	22	7	40	9	21	21	34	4	33	79	3	0	2	0	0	0	0	0	0	0	0	1	2	0	1	0	0	0	0	0	7	33	0	0	0	1	0
otu30666	0	0	5	9	3	2	0	5	2	9	4	4	4	0	8	1	6	3	32	0	4	8	0	2	9	20	3	1	3	13	7	4	4	13	3	0	3	4	3	0	8	0	7	22	4	2	0	4	0
otu17813	0	0	0	1	0	4	0	0	4	0	5	4	13	5	5	0	0	0	0	0	4	0	0	2	5	3	0	5	6	0	26	0	6	16	11	7	6	2	4	8	15	8	0	0	0	2	0	2	0
otu60510	0	0	0	0	0	0	0	0	0	0	4	0	0	0	0	0	0	0	0	0	0	0	0	0	0	0	0	0	0	0	5	0	0	5	0	2	0	0	0	0	0	0	0	0	0	0	0	3	0
otu61384	0	10	7	0	7	0	2	46	0	0	0	1	0	1	2	7	4	2	5	0	0	0	2	0	16	0	7	0	5	15	3	14	0	5	0	0	2	46	4	3	0	0	0	1	24	0	20	0	16
otu50039	0	0	2	0	0	0	0	0	0	0	0	0	3	0	7	0	0	0	1	0	2	0	0	0	0	0	0	2	0	0	0	0	0	0	7	0	5	0	0	0	85	6	9	0	0	0	0	1	0
otu51640	24	0	3	4	23	1	0	3	12	3	0	0	0	0	3	1	1	0	1	0	0	0	20	2	11	11	43	8	1	7	2	44	1	0	2	5	10	3	0	0	22	0	2	0	3	3	17	0	1
otu21963	0	0	0	0	0	0	0	0	0	0	0	0	0	0	0	0	0	0	0	0	0	0	0	0	0	0	0	0	0	0	0	0	0	0	0	0	0	0	0	0	1	2	0	0	0	0	0	0	0
otu29364	0	0	0	0	2	1	0	0	0	0	0	0	4	0	0	0	0	0	10	2	0	0	4	0	1	2	0	0	0	6	0	0	0	0	0	3	0	0	0	0	22	11	4	0	0	0	0	0	0
otu6617	3	10	4	4	2	2	5	0	5	24	4	8	12	0	2	2	10	12	5	0	14	23	5	15	2	7	2	0	0	2	25	1	0	10	1	0	3	1	1	1	0	0	7	36	0	3	0	25	0
otu63066	0	202	2	3	25	3	0	4	0	0	0	9	0	0	0	8	0	0	1	0	0	0	0	122	4	1	19	0	12	2	0	0	0	0	2	0	0	0	0	0	1	0	0	3	0	2	0	0	1
otu15120	24	0	9	8	17	4	19	2	14	1	10	7	17	8	18	3	7	3	1	18	3	5	17	2	1	3	11	4	4	3	2	7	2	2	2	4	4	0	0	0	0	0	3	6	0	0	2	0	0
otu1235	0	0	1	16	2	2	12	0	0	0	4	3	0	8	5	0	3	1	10	3	2	0	3	2	4	6	3	10	3	2	0	0	3	3	20	19	1	0	5	0	14	7	7	0	0	0	9	1	0
otu55315	0	1	0	5	0	0	3	3	0	0	0	0	0	0	0	0	8	0	4	0	5	13	0	3	0	2	0	0	4	3	0	0	0	23	6	84	0	0	0	0	3	0	15	4	0	1	0	2	6
otu34685	29	0	0	0	38	0	1	0	3	0	3	0	2	0	0	0	0	5	0	0	0	0	12	0	5	0	7	11	4	0	8	0	13	14	9	2	1	0	0	4	0	3	0	0	0	0	7	10	0
otu30402	10	0	0	11	0	2	1	0	0	0	2	2	2	5	8	0	0	1	0	20	7	0	6	1	2	11	7	4	2	1	0	0	8	9	37	6	4	0	0	0	0	37	11	0	0	0	3	2	0
otu39323	5	9	7	0	5	4	10	1	0	0	9	0	2	1	0	1	1	3	0	10	2	0	1	9	3	3	4	10	8	7	3	3	15	4	4	2	3	1	3	9	2	11	3	0	10	3	4	0	0
otu5423	0	0	3	0	0	0	0	35	0	0	2	0	0	2	0	0	0	5	18	0	0	1	0	2	4	0	0	1	0	57	0	5	0	0	2	5	1	3	0	0	2	0	5	6	0	3	0	29	0
otu4647	18	0	8	19	16	3	16	0	15	2	12	7	15	4	23	3	11	3	2	28	4	4	12	1	4	0	8	3	2	6	1	3	2	1	2	2	3	0	0	0	0	1	2	3	0	0	5	0	0
otu50547	0	0	0	14	0	0	27	0	0	0	0	4	0	0	0	0	0	0	0	40	0	0	0	0	53	6	0	10	4	0	0	0	0	4	12	7	0	0	0	0	0	8	1	4	0	0	4	0	0
otu67679	13	0	4	8	29	1	0	5	9	10	0	0	2	2	2	0	4	0	2	0	0	0	10	2	7	7	32	2	0	11	4	50	0	0	0	3	5	2	0	0	12	2	0	1	0	4	13	0	2
otu61017	1	23	4	13	8	0	6	15	8	4	0	9	0	8	3	4	4	6	11	0	1	0	0	3	14	3	7	0	15	12	5	11	0	4	0	0	2	20	2	12	1	0	5	0	45	0	7	0	2
otu34897	14	95	2	1	0	0	13	0	1	0	0	3	0	2	0	0	0	0	1	0	0	0	96	92	0	0	7	0	1	0	3	1	0	0	2	0	3	9	0	0	0	1	0	3	19	3	0	0	0
otu27309	0	3	7	5	5	5	3	2	1	0	2	7	0	7	2	1	3	4	2	8	0	0	5	0	8	41	6	5	4	6	0	2	5	6	1	2	4	2	4	17	0	1	4	0	5	0	24	0	4
otu45164	0	3	20	0	4	0	2	4	0	0	0	4	0	6	2	23	8	3	12	0	0	0	0	0	4	0	9	0	9	10	7	16	0	7	0	0	10	14	4	5	0	0	0	0	9	0	28	0	9
otu37783	1	1	5	0	5	0	1	6	2	2	0	2	0	16	3	22	1	0	8	0	0	0	0	1	7	0	2	0	3	20	2	19	0	0	0	0	3	56	0	3	0	0	0	0	10	0	5	0	25
otu69100	0	0	0	0	0	0	0	0	7	8	0	9	0	14	11	99	0	16	12	0	2	0	0	0	3	3	3	0	4	0	15	13	0	8	0	0	14	13	0	0	0	0	0	0	10	0	11	0	3
otu18126	0	0	0	2	1	0	2	5	2	2	0	2	0	7	0	11	0	0	5	0	0	0	0	4	6	0	0	0	18	8	2	0	0	3	0	0	4	57	0	2	0	0	2	0	47	2	4	0	34
otu16258	4	7	2	5	4	5	1	7	6	7	4	3	0	1	2	0	1	4	6	3	2	3	8	7	4	8	14	8	5	12	6	20	0	3	3	2	8	2	5	3	6	2	1	2	3	4	3	11	5
otu40577	0	4	10	0	2	0	2	15	2	0	0	17	0	7	2	4	2	2	11	0	0	0	0	0	23	7	12	0	2	12	7	4	0	11	0	0	3	8	10	3	6	0	0	0	17	0	27	0	6
otu2348	0	0	0	2	2	4	0	0	0	0	0	0	0	2	2	0	0	0	0	7	0	0	1	1	2	11	3	12	26	0	2	0	0	0	7	16	8	4	7	4	8	8	3	0	0	2	0	2	3
otu28566	0	2	5	2	2	7	0	1	0	0	0	6	2	0	0	0	6	0	0	0	0	0	0	7	0	1	1	31	1	5	0	0	0	2	4	0	0	0	1	0	13	2	3	0	0	2	3	1	0
otu59713	0	0	0	0	0	0	0	0	0	0	0	1	70	0	20	2	0	0	0	0	6	0	2	2	0	39	0	2	15	0	0	0	0	0	33	2	34	29	25	0	0	3	3	0	0	19	0	0	0
otu7472	0	0	0	6	0	0	2	0	0	0	0	1	0	0	0	0	0	3	0	90	0	0	0	0	0	4	0	0	0	0	0	0	0	0	3	1	0	0	0	5	0	28	2	0	0	0	0	0	0
otu20031	6	1	2	10	18	3	14	3	3	0	0	18	7	1	18	83	16	9	23	0	4	4	0	0	5	3	1	0	2	3	2	1	0	1	2	0	10	1	1	0	0	0	0	0	3	2	0	0	16
otu44756	0	5	3	3	9	0	0	9	6	11	0	2	0	4	1	5	7	12	6	0	3	0	0	0	0	1	17	1	11	16	3	21	0	3	0	0	8	18	0	14	0	0	3	0	22	1	7	0	8
otu23538	0	0	0	0	0	0	0	3	0	0	0	0	0	0	0	0	4	0	0	0	0	0	0	0	0	2	0	2	0	1	0	8	0	10	1	0	2	0	3	0	0	6	16	10	0	27	3	39	1
otu27050	0	34	13	2	7	4	0	52	11	22	0	27	0	0	0	4	0	0	43	0	26	2	2	5	5	7	7	0	1	26	5	6	3	6	0	0	3	0	0	0	0	0	5	0	1	3	0	9	0
otu32106	0	4	0	1	1	0	3	3	0	0	9	1	9	0	2	0	55	21	4	0	17	72	0	13	12	0	0	0	0	0	5	0	2	7	2	0	12	0	0	4	5	0	1	28	0	2	0	10	1
otu65026	0	0	0	0	13	0	5	0	0	0	23	5	1	7	7	0	0	0	0	0	5	0	6	9	1	0	0	2	4	0	0	0	30	12	2	3	0	0	1	0	10	2	10	2	3	0	16	7	0
otu6530	0	0	2	3	3	0	4	22	2	0	8	7	2	0	3	12	5	20	4	0	0	7	0	0	4	0	30	0	9	4	0	7	2	5	0	0	7	1	1	6	0	0	0	0	17	10	2	0	16
otu17398	5	6	4	3	11	0	3	3	2	3	0	5	2	0	3	0	1	1	7	2	3	1	13	14	0	8	10	1	5	13	6	40	0	3	2	0	10	3	3	3	10	2	5	2	4	14	0	13	3
otu6423	0	0	0	4	2	4	0	0	1	0	0	0	5	0	0	0	0	0	0	0	3	0	0	0	1	10	3	8	2	0	3	1	0	0	5	14	5	1	10	5	25	11	1	3	0	18	0	14	0
otu12576	7	10	4	3	3	2	4	9	2	0	5	10	3	0	2	3	1	4	0	7	3	2	9	14	2	4	10	6	7	12	5	0	8	2	3	2	10	1	4	10	3	7	0	1	7	3	5	3	2
otu63709	0	0	0	0	0	0	0	0	0	0	0	0	3	3	6	0	15	0	11	9	0	0	1	0	11	0	0	25	0	0	0	0	7	0	10	2	4	0	4	0	1	10	8	2	0	0	45	3	0
otu5247	1	0	0	2	0	2	2	2	2	2	2	3	6	3	3	0	0	2	3	2	3	10	11	4	0	3	5	9	3	12	2	4	0	6	11	5	14	2	9	8	9	3	3	7	0	3	3	5	2
otu37829	1	0	2	0	5	0	0	0	2	0	0	2	4	0	0	0	0	4	0	0	0	0	2	0	5	0	10	6	0	0	6	0	17	6	7	5	3	0	2	9	0	4	0	0	0	0	17	22	2
otu12261	0	0	2	2	0	2	2	0	2	1	5	5	7	3	4	0	0	0	2	0	6	0	0	5	3	0	0	2	4	0	20	1	1	8	6	4	3	0	7	7	16	5	0	0	2	0	0	2	0
otu35005	0	0	0	30	6	2	12	4	0	0	0	3	5	0	0	0	42	2	0	14	4	0	38	13	2	5	2	0	3	2	0	0	0	0	10	3	0	0	6	0	0	15	4	0	0	0	0	5	0
otu48354	0	0	0	0	0	0	0	0	0	0	0	0	0	0	0	0	0	2	0	0	0	0	0	2	0	0	1	0	0	0	0	0	2	0	0	1	2	0	1	0	0	0	0	0	0	0	0	0	2
otu39681	2	2	0	0	0	0	0	0	73	0	0	3	2	239	1	0	0	0	3	0	0	0	0	0	0	0	7	0	0	0	0	0	0	0	3	2	4	0	0	0	0	0	0	0	0	2	3	0	3
otu9988	0	0	0	0	0	7	13	0	0	1	3	0	6	4	13	0	1	0	0	36	0	0	0	0	10	1	0	0	0	0	0	2	0	5	11	3	4	0	6	0	0	10	15	0	0	0	5	0	0
otu11879	0	0	3	0	0	14	0	1	0	12	0	4	0	0	0	0	10	14	21	0	35	0	3	0	2	1	0	0	0	1	0	0	2	3	7	0	0	2	5	0	0	4	20	2	0	10	0	3	0
otu35451	0	0	0	8	0	4	4	0	0	0	0	3	0	0	3	0	1	4	0	0	0	0	25	0	0	0	0	29	0	0	3	6	0	0	12	4	0	0	8	5	18	0	8	0	1	0	1	6	0
otu436	0	0	0	0	0	0	0	9	0	0	0	0	0	0	3	0	13	0	2	0	0	0	0	0	3	3	0	0	2	4	0	1	0	8	0	0	0	2	8	0	0	2	19	9	0	24	0	61	2
otu45304	0	0	2	5	0	20	4	0	0	0	0	0	0	0	0	0	2	11	0	8	7	0	0	0	0	0	2	15	2	1	0	2	0	4	0	11	0	0	13	39	7	9	0	0	0	0	0	0	0
otu57844	20	0	5	1	4	11	6	0	0	0	21	1	0	9	0	2	8	6	0	17	0	2	2	4	2	0	4	19	7	0	2	0	19	2	5	8	0	0	8	4	0	13	2	1	0	7	3	3	2
otu37699	0	0	0	0	0	0	0	0	9	1	0	12	0	8	11	89	0	33	9	0	0	0	0	0	0	5	4	0	2	0	14	13	0	7	0	0	9	16	1	0	0	0	3	1	5	0	7	0	3
otu17029	0	0	0	16	10	0	12	0	0	0	0	0	0	0	0	0	0	0	0	0	0	0	0	0	0	11	0	6	18	0	0	0	11	0	1	2	0	0	0	0	1	2	12	0	0	0	0	0	0
otu58773	0	3	2	0	17	0	3	15	0	12	0	2	0	8	8	15	9	2	6	0	1	0	6	4	11	2	0	0	0	3	0	12	0	1	0	0	40	3	4	0	0	0	0	7	2	0	3	0	5
otu64680	0	0	3	0	0	22	0	0	0	0	0	0	0	0	11	0	0	29	9	0	6	0	0	0	9	0	0	35	0	0	0	0	0	1	4	0	2	0	25	18	29	0	6	0	2	0	0	0	0
otu54798	0	0	0	0	0	0	0	0	0	0	0	0	0	0	0	0	0	0	0	0	6	0	0	0	0	0	0	0	0	0	0	0	0	0	0	0	0	0	3	1	10	0	15	7	0	0	14	4	0
otu69019	0	0	0	1	0	0	0	0	0	0	0	0	64	0	20	2	0	0	0	0	7	0	2	1	0	35	1	5	14	0	0	0	0	0	39	2	26	25	20	0	2	3	3	0	0	20	0	0	0
otu30380	2	21	4	2	3	2	0	20	10	8	10	0	0	2	1	20	1	2	11	0	1	0	3	15	18	8	15	0	6	7	7	45	0	3	0	0	1	6	0	0	0	0	2	0	7	0	6	1	20
otu60258	0	3	2	2	0	2	0	9	4	0	0	0	0	0	0	0	0	0	1	2	35	0	0	2	17	2	0	0	0	2	3	4	0	0	0	1	0	2	0	0	2	2	22	0	5	0	1	13	5
otu25501	0	0	0	0	0	0	0	0	0	0	0	0	0	0	57	0	0	0	0	0	0	26	0	0	0	0	0	0	0	0	0	0	0	0	0	0	0	0	1	0	0	0	0	30	29	0	0	49	0
otu53138	2	1	2	0	4	2	3	15	1	2	3	4	0	1	2	5	1	0	0	7	0	0	1	5	3	2	16	0	4	32	1	9	2	9	3	4	3	2	3	2	0	13	7	0	12	6	14	0	4
otu8423	0	0	12	0	0	0	0	0	0	0	0	1	9	0	0	0	6	30	3	3	4	0	0	7	3	0	1	0	0	0	40	0	0	0	4	0	0	0	0	57	1	2	0	0	3	0	0	0	0
otu29550	0	0	0	0	0	0	0	0	0	0	0	0	0	1	3	0	0	0	0	3	0	4	0	0	0	2	0	0	129	0	0	0	0	0	0	0	0	0	0	2	13	0	0	2	0	0	0	0	2
otu2333	3	0	5	15	12	9	25	0	3	1	3	6	7	10	4	3	9	4	2	15	0	2	0	0	5	6	5	4	3	0	1	2	1	2	3	3	10	0	0	0	3	4	1	0	2	0	11	0	6
otu32772	0	2	0	36	3	0	10	4	0	0	0	2	11	0	0	0	17	0	0	9	9	0	49	12	0	10	2	2	2	0	0	0	0	0	6	3	0	0	3	0	0	11	5	0	2	4	0	3	0
otu25480	0	0	0	0	0	0	0	0	0	0	0	0	13	0	0	0	0	0	3	0	182	0	0	0	0	0	0	0	0	0	0	0	0	0	0	0	0	0	0	0	0	81	9	3	0	0	0	0	0
otu63343	1	0	1	8	1	0	3	1	0	0	0	3	3	0	2	0	0	0	5	1	0	0	9	2	2	1	0	4	2	3	2	0	2	6	2	0	14	0	0	0	43	4	8	1	2	4	0	4	0
otu18791	13	2	2	3	4	0	5	2	7	2	0	3	2	0	3	1	0	0	1	7	0	3	5	11	4	6	5	5	3	7	3	26	3	4	4	1	7	2	2	2	3	10	3	8	4	2	11	1	3
otu11286	0	0	2	0	0	0	2	0	0	0	0	0	7	0	26	0	2	0	0	0	9	0	0	0	3	0	3	4	1	2	0	0	0	0	5	3	9	0	0	0	0	4	36	0	0	0	0	1	4
otu57183	0	0	4	2	0	5	4	6	0	0	6	3	2	0	4	0	0	0	2	7	0	0	6	0	6	2	1	4	3	3	1	0	21	0	1	2	7	2	3	0	9	12	1	0	0	4	0	3	0
otu60932	0	0	1	0	0	0	2	0	1	0	2	0	4	0	1	0	0	0	0	0	0	0	2	0	2	0	0	2	0	0	8	0	2	7	4	0	0	0	0	2	0	0	0	0	0	0	0	54	0
otu34547	0	0	8	0	0	96	20	0	8	0	0	0	0	0	0	44	1	0	10	0	1	0	0	0	24	0	3	0	1	0	0	0	0	0	0	9	7	24	0	0	0	0	0	0	0	0	0	0	4
otu68357	0	0	0	0	0	0	0	0	0	0	5	0	0	0	0	0	0	0	0	0	0	0	0	0	1	0	0	3	0	0	4	0	4	10	0	4	0	0	0	0	0	4	0	0	0	0	0	4	0
otu27444	0	0	0	0	0	7	0	0	1	0	0	0	0	0	0	0	22	10	0	0	39	0	0	0	0	0	0	3	0	0	1	5	0	0	0	0	0	0	3	97	0	0	0	0	6	0	0	0	0
otu13168	1	1	2	2	5	10	7	3	2	7	2	1	3	0	0	0	5	0	0	21	0	0	1	4	7	4	2	3	1	3	7	0	2	10	4	4	3	0	9	2	0	3	3	1	4	0	5	0	3
otu63366	2	0	3	8	4	1	0	2	9	10	7	2	7	10	12	16	8	9	8	0	0	0	2	0	7	1	4	0	0	12	0	22	2	4	4	2	3	5	4	4	0	3	6	5	2	0	9	2	5
otu41861	0	0	0	1	0	4	0	0	0	0	0	0	0	0	3	0	11	6	2	1	2	0	0	0	4	1	0	1	0	2	1	0	0	2	1	0	0	3	4	0	4	0	16	17	3	7	0	15	1
otu48099	11	7	2	0	2	0	5	2	0	0	3	2	2	1	1	0	2	5	0	0	0	0	6	4	2	0	2	7	3	0	7	0	13	6	3	2	2	0	7	15	3	18	1	0	0	0	4	3	0
otu65155	0	0	18	10	0	0	0	0	0	0	0	0	0	35	0	0	0	0	0	0	0	0	0	0	6	0	3	3	0	0	0	0	0	0	0	3	0	0	0	0	0	4	0	2	0	0	0	3	0
otu57176	20	2	4	5	9	0	0	2	9	0	0	0	1	2	2	0	0	0	1	2	0	0	15	5	8	12	15	3	2	5	5	9	0	2	1	9	6	0	2	0	21	4	2	0	2	3	16	0	2
otu39203	0	0	0	0	0	0	0	4	0	0	0	0	0	0	0	0	0	0	0	0	0	0	0	0	0	0	0	0	0	12	0	0	0	2	1	0	0	0	0	0	0	0	7	11	0	0	6	7	0
otu14997	0	1	2	1	22	4	1	0	0	0	10	3	0	0	3	0	30	8	9	1	0	0	0	2	1	0	8	13	25	0	0	0	25	1	1	0	2	0	18	14	2	1	2	4	0	0	3	0	0
otu30517	4	0	0	8	0	0	2	0	0	0	1	1	3	7	4	0	0	2	0	11	2	0	0	0	0	9	8	6	2	6	0	0	6	8	23	2	17	0	0	0	2	26	7	2	0	0	2	3	0
otu23063	1	199	2	0	2	0	0	0	0	0	0	7	0	0	0	14	0	0	0	0	0	0	0	112	2	0	10	0	1	0	0	0	0	0	0	0	0	0	0	0	0	0	0	0	0	0	0	0	0
otu47519	0	0	12	0	0	0	0	0	0	0	0	0	0	0	0	0	0	3	4	0	27	0	0	0	0	0	0	10	0	0	0	0	0	0	2	8	0	0	0	36	1	0	15	2	0	0	0	0	0
otu7761	0	3	3	1	4	0	3	4	0	2	0	3	0	22	2	8	6	2	6	0	0	0	0	5	0	0	15	0	3	7	4	11	0	7	0	0	7	8	5	3	0	0	0	0	11	0	40	0	11
otu26564	23	0	0	2	11	0	0	0	12	0	0	0	3	0	4	0	0	0	2	0	0	0	18	2	15	12	13	4	0	3	3	3	1	0	1	6	5	0	0	0	16	4	0	0	2	0	19	0	2
otu47436	0	0	12	0	0	0	0	0	0	0	0	0	0	0	0	0	0	4	1	0	24	0	0	0	0	0	0	10	0	0	0	0	0	0	0	7	0	0	0	41	0	0	16	3	0	0	0	0	0
otu42648	0	0	0	31	2	0	10	3	0	0	0	3	9	0	0	0	4	2	0	8	12	0	69	16	1	7	3	2	4	0	0	0	0	0	4	6	0	0	5	0	0	6	6	0	1	2	0	5	0
otu33440	0	0	0	0	0	0	0	0	0	0	0	0	0	0	0	0	0	0	0	0	0	0	0	0	0	3	0	0	0	0	0	0	0	0	0	2	0	0	0	0	0	0	2	0	0	0	0	0	0
otu36324	17	0	3	2	4	5	5	2	0	0	12	2	0	6	0	0	9	8	0	20	1	4	4	6	2	0	5	15	7	0	0	0	14	1	6	7	0	0	4	6	0	14	1	1	1	2	4	0	3
otu58374	3	3	0	3	3	5	0	0	0	0	2	3	1	6	3	0	0	0	1	3	2	2	6	3	0	9	4	8	7	13	0	3	2	1	5	7	5	0	7	10	12	10	5	0	0	6	2	3	2
otu30350	0	0	0	0	0	0	0	0	0	0	0	0	0	0	0	0	0	0	0	1	0	0	2	0	0	13	0	14	9	0	0	0	0	0	5	15	7	0	4	1	38	6	2	0	0	0	0	8	0
otu26396	0	0	0	0	0	0	0	0	0	0	0	0	0	0	0	0	0	0	0	0	0	0	0	0	0	0	0	0	0	0	0	0	0	0	0	0	0	0	7	0	0	0	11	0	0	0	1	22	0
otu29926	2	2	1	4	3	2	13	9	3	0	1	2	12	0	3	3	1	0	0	1	0	0	10	6	7	0	8	1	9	6	3	15	4	0	5	2	6	2	0	0	0	3	1	0	13	28	4	2	1
otu68368	2	2	1	2	0	3	9	0	4	0	8	5	7	0	2	0	0	2	0	4	3	0	0	5	2	4	2	4	4	0	13	0	12	12	5	1	6	0	4	8	0	8	1	0	1	0	3	7	0
otu52797	2	3	1	2	4	1	3	2	2	0	1	3	3	2	1	0	1	2	1	3	11	4	8	8	2	3	3	7	4	7	0	8	0	2	2	6	9	1	5	7	11	6	5	3	2	3	5	3	2
otu66352	12	0	2	0	3	0	3	0	0	0	2	0	0	0	0	0	0	4	0	0	0	0	15	1	4	0	5	14	0	0	0	0	30	6	5	3	0	0	0	15	0	5	0	0	2	0	15	6	0
otu8935	47	29	5	4	0	0	4	9	6	15	5	3	3	1	6	2	0	6	6	0	12	12	4	8	18	2	4	1	0	15	3	9	2	5	1	0	5	1	0	0	0	0	4	4	0	0	1	2	2
otu35213	0	0	0	0	0	0	0	0	1	0	4	0	13	0	0	0	0	0	0	0	4	2	2	1	3	15	0	3	11	0	18	0	0	0	8	4	13	6	13	4	5	4	10	4	0	17	0	20	9
otu55447	0	0	3	0	0	5	0	38	0	0	0	0	0	1	0	0	7	0	70	0	0	0	0	2	10	1	3	0	0	9	2	4	2	11	2	0	1	0	0	0	7	0	2	3	0	28	0	9	1
otu5703	0	0	1	4	0	2	0	9	0	4	15	7	7	8	0	0	0	1	40	3	24	0	0	0	11	0	0	0	2	3	0	4	4	2	0	1	15	0	0	0	8	6	9	1	0	0	2	3	2
otu19995	17	1	5	3	3	2	3	0	7	0	1	6	4	0	1	0	2	6	3	9	1	3	0	12	3	6	4	5	2	3	3	2	4	7	2	2	3	0	0	3	0	8	3	11	1	3	7	5	2
otu2252	4	4	4	6	3	2	2	0	3	3	1	6	8	0	3	0	3	4	3	0	6	5	7	13	3	10	2	0	3	2	12	2	2	6	0	0	6	0	6	3	7	1	3	6	1	7	0	22	0
otu34790	35	88	19	0	3	14	3	2	0	0	10	4	0	0	2	1	0	4	0	0	0	0	1	81	3	0	6	0	2	2	0	0	8	4	0	0	0	0	0	2	0	0	0	0	0	4	1	2	0
otu61364	0	0	2	0	0	3	0	45	0	0	0	0	0	0	0	0	3	0	78	0	0	0	0	1	4	4	4	0	0	15	0	3	3	17	3	0	0	0	0	0	6	0	2	2	0	25	0	17	0
otu60012	8	2	1	1	3	0	0	6	2	2	7	5	23	0	31	0	0	0	10	0	0	3	6	4	3	1	9	0	2	0	0	0	2	3	1	0	8	0	0	0	12	0	3	1	4	33	0	0	2
otu27518	0	0	0	4	0	1	3	4	0	0	8	0	0	2	0	0	14	3	33	0	7	0	0	6	4	2	0	0	2	4	0	2	2	0	0	10	0	5	2	0	7	0	29	3	0	14	1	11	6
otu36942	0	3	0	15	0	20	2	0	0	0	0	9	42	0	0	0	0	0	0	0	0	0	0	2	0	0	2	11	12	0	0	0	0	0	7	0	0	0	5	0	0	0	5	0	2	16	0	4	0
otu60517	0	6	3	4	3	2	8	7	0	35	7	8	0	3	0	7	5	4	22	0	3	9	0	7	8	2	0	0	5	23	0	0	3	0	1	3	0	2	0	0	0	0	10	17	6	3	0	9	3
otu44300	0	2	6	9	6	1	1	2	0	0	2	8	0	3	2	0	3	2	0	10	2	0	7	0	5	29	5	5	2	3	0	0	4	5	2	0	0	0	5	20	0	3	3	0	4	0	12	0	0
otu10358	2	9	0	0	35	0	7	2	0	0	0	0	0	0	24	1	24	0	0	0	0	0	8	3	0	0	0	0	0	2	0	2	0	0	0	3	66	1	5	2	0	0	0	5	6	0	3	2	0
otu60268	0	3	0	0	13	0	0	21	2	11	0	2	0	2	2	19	17	0	9	0	3	2	0	1	6	0	3	0	2	23	4	43	0	0	0	0	3	13	1	1	0	0	2	2	6	0	6	0	18
otu18994	0	1	0	0	0	0	0	8	0	0	11	2	7	0	1	0	43	16	3	0	12	68	0	4	14	1	0	0	0	3	2	0	0	6	2	0	3	0	0	4	0	0	3	28	0	0	0	7	0
otu62292	2	5	6	4	2	0	3	0	3	14	3	6	7	0	7	1	8	7	2	0	10	20	3	11	4	5	0	0	0	0	14	2	0	11	0	0	0	0	2	0	0	0	5	30	0	1	1	15	0
otu58296	0	0	0	0	0	0	3	0	0	0	37	0	3	0	0	0	1	0	19	0	0	3	0	0	0	4	0	0	2	0	0	0	25	8	0	1	5	0	0	0	4	0	3	65	2	5	0	9	14
otu51279	0	0	0	4	0	5	0	0	0	0	0	0	0	1	0	0	0	0	0	1	3	0	0	0	0	0	0	10	5	0	0	0	0	0	0	0	6	0	4	8	0	17	0	4	1	0	0	5	0
otu30419	6	4	0	0	1	0	0	4	0	7	0	4	27	0	0	1	17	0	0	2	0	36	4	7	2	0	0	1	0	0	21	3	0	7	1	0	0	4	2	0	0	0	12	20	0	0	0	0	0
otu2416	0	15	0	0	1	0	32	0	0	0	0	0	10	0	0	0	0	1	0	0	22	6	0	20	0	1	0	0	9	0	6	0	0	0	13	0	11	0	0	0	0	4	13	38	0	0	0	10	0
otu17088	0	0	0	1	0	0	0	0	0	0	0	2	47	0	12	4	0	0	0	1	6	0	2	0	0	32	1	6	6	0	0	0	0	0	36	4	25	16	15	0	11	2	3	0	0	13	0	3	0
otu12121	0	0	0	0	0	1	0	3	0	0	0	0	0	1	0	0	5	0	4	0	1	0	4	4	13	2	0	3	0	10	7	0	3	2	2	1	4	0	4	0	5	0	22	2	0	4	0	29	2
otu50590	0	0	0	0	0	0	3	0	0	0	0	0	0	0	3	0	1	2	0	35	0	0	0	0	0	0	1	4	2	0	0	0	12	0	1	2	0	0	0	0	0	12	1	0	0	0	0	0	0
otu15208	0	0	3	1	2	0	0	4	2	7	0	5	0	6	1	5	2	0	4	0	0	0	0	0	3	0	6	0	5	9	1	11	0	1	0	0	0	21	1	2	0	0	0	0	112	0	1	0	8
otu29766	0	0	2	9	2	2	9	2	0	0	0	2	5	0	0	0	5	0	0	9	6	0	17	10	0	4	2	3	3	0	0	0	0	0	7	2	0	0	5	6	0	24	2	0	2	4	0	2	0
otu29604	0	1	0	3	0	1	3	0	0	0	0	1	5	0	0	0	6	0	4	4	3	2	0	0	6	2	0	5	0	1	1	0	7	3	23	3	1	0	0	0	1	5	23	0	0	0	0	4	0
otu14156	0	0	0	0	0	3	0	0	0	0	0	0	0	0	0	0	0	0	0	0	0	0	2	0	1	0	0	0	0	0	0	0	2	0	1	0	0	0	0	1	0	7	0	0	1	0	3	3	0
otu30275	1	3	6	4	7	4	3	0	0	0	5	6	0	1	2	0	3	3	0	0	2	0	4	3	34	3	0	0	4	0	0	0	19	5	0	0	4	0	5	11	0	0	4	0	26	0	5	0	2
otu56308	1	0	0	7	0	3	0	0	0	0	0	25	0	5	2	0	8	1	2	0	0	18	0	0	2	3	3	0	8	0	0	3	0	0	1	0	0	0	7	4	0	0	0	0	17	2	35	2	12
otu43421	0	0	4	0	0	2	6	3	0	0	6	0	12	3	4	6	2	0	13	0	7	0	0	2	7	0	4	2	2	3	0	0	0	1	1	2	2	1	0	0	3	2	23	0	0	0	0	4	0
otu58769	0	1	2	2	5	0	5	14	3	2	0	2	0	3	0	3	0	0	0	0	0	0	4	5	5	2	1	0	2	9	0	47	4	0	0	2	11	5	0	0	0	0	2	0	4	2	14	0	5
otu34653	0	5	4	2	6	4	2	0	0	0	3	3	1	0	1	2	3	3	0	0	0	0	2	0	24	0	2	0	4	0	0	0	15	4	0	0	10	1	4	14	0	0	2	0	40	0	5	0	3
otu14615	0	0	3	0	0	9	0	1	1	2	2	0	0	0	2	2	8	0	3	2	4	1	0	1	8	0	2	0	6	2	1	0	0	4	3	3	0	5	0	0	2	1	6	23	0	17	0	66	0
otu33999	0	0	0	8	6	0	9	0	0	0	0	0	2	0	0	0	3	2	0	11	4	0	26	20	0	3	5	4	2	3	0	0	0	0	2	7	0	0	4	2	0	22	2	0	1	0	0	2	0
otu25416	0	2	4	0	0	0	14	4	0	0	0	8	0	2	0	0	29	0	1	0	0	0	0	0	8	5	14	0	0	2	1	2	0	13	0	0	0	3	17	7	0	0	3	0	6	0	6	0	0
otu53068	40	26	4	5	2	0	1	12	4	9	5	4	4	0	3	2	0	3	4	0	14	12	2	3	11	2	2	0	0	20	2	7	1	2	3	0	0	1	0	0	1	0	2	14	1	2	0	1	2
otu43543	0	0	20	0	6	0	4	4	0	5	0	2	0	2	4	24	0	0	12	0	2	0	0	0	14	0	1	0	9	11	0	15	0	0	0	0	4	15	1	3	0	0	3	0	6	0	12	0	14
otu7674	0	0	0	5	0	6	0	0	0	0	0	0	0	2	0	0	1	0	0	0	2	0	0	0	0	0	0	8	5	0	0	1	0	0	0	0	2	0	4	4	0	9	2	9	0	0	0	5	0
otu8865	0	0	0	0	2	0	1	3	0	0	10	2	6	1	2	0	54	23	2	0	15	51	0	5	11	0	0	0	0	3	1	0	0	7	2	0	4	0	0	2	4	0	4	24	0	2	0	3	0
otu26289	7	1	1	7	1	2	8	2	3	3	2	4	9	0	8	0	0	0	1	0	3	0	8	4	2	4	14	5	5	5	0	18	9	3	7	4	13	0	3	3	7	1	3	2	1	7	3	0	0
otu54126	4	3	7	0	8	0	1	3	13	2	0	1	18	2	12	10	7	5	5	0	4	6	0	0	64	2	13	0	1	13	2	8	0	7	0	0	2	4	1	3	0	0	4	10	0	0	0	0	3
otu22220	0	13	0	2	0	0	37	0	0	0	0	0	9	0	2	0	0	2	0	3	0	7	0	21	0	0	0	0	12	0	3	0	0	0	14	0	13	0	0	0	0	4	0	36	0	0	0	14	0
otu10902	0	0	0	0	0	0	4	1	0	0	0	5	5	13	0	1	0	1	0	22	0	0	0	6	0	0	0	0	12	7	0	0	0	4	11	25	0	0	0	2	0	27	5	2	6	1	0	0	6
otu41877	0	0	2	8	3	7	8	2	0	0	0	2	32	0	0	0	12	18	0	5	6	0	0	2	15	5	3	0	3	3	0	0	0	4	3	0	1	0	2	0	0	0	19	11	0	0	2	5	0
otu54577	0	0	0	0	0	3	0	0	0	0	0	0	1	4	0	0	0	0	0	0	0	0	0	2	0	1	0	16	0	0	0	0	0	7	2	5	0	0	2	0	19	0	2	0	0	3	3	8	0
otu8419	0	14	4	0	0	5	0	3	0	3	4	0	0	0	0	1	2	0	0	0	6	1	0	65	0	0	0	0	0	0	0	6	7	18	0	0	3	0	2	0	0	0	21	17	0	12	14	0	2
otu25722	26	0	3	3	6	0	0	0	10	0	0	0	4	0	3	0	0	0	2	0	0	0	19	3	12	13	7	5	1	0	3	4	0	0	0	3	6	0	0	0	19	2	0	0	1	0	21	1	4
otu6887	0	0	3	12	0	19	3	2	0	0	0	3	3	0	1	0	2	2	4	1	0	0	2	4	0	3	6	0	0	2	0	0	2	2	1	0	1	0	16	7	0	0	4	0	4	0	15	0	4
otu1923	0	0	0	6	2	12	2	0	0	0	5	0	2	0	0	0	0	0	0	0	3	0	1	0	2	14	2	8	6	1	2	0	0	0	4	19	7	1	7	3	3	15	5	0	2	6	1	0	0
otu26626	0	0	1	0	2	0	1	6	2	8	0	4	0	7	2	3	4	0	3	0	0	0	0	0	3	0	5	0	2	13	1	13	0	0	0	0	2	24	1	3	0	0	0	0	86	0	1	0	8
otu7389	2	2	7	2	5	1	3	5	1	41	0	8	0	8	4	16	11	0	11	0	0	0	0	0	7	0	4	0	0	6	1	28	0	0	0	0	5	2	1	1	0	0	1	2	8	0	0	0	6
otu5063	0	0	3	0	3	0	0	5	0	0	14	0	5	0	2	0	29	11	4	0	11	68	0	4	9	2	0	0	0	2	2	0	0	8	3	0	4	0	0	3	1	0	3	27	0	0	0	7	0
otu2061	0	0	0	0	0	0	0	44	0	0	0	0	0	0	0	23	0	0	0	0	0	0	0	0	0	0	0	0	0	12	0	3	0	0	0	0	2	104	0	2	0	0	0	0	0	0	0	0	19
otu60698	0	0	0	0	0	0	0	0	0	0	0	0	4	0	2	0	0	0	0	5	0	4	0	0	0	2	0	0	93	0	0	0	0	0	0	0	2	0	0	2	7	0	0	2	0	0	0	0	0
otu37611	0	0	14	2	2	0	1	4	12	1	0	1	0	0	0	0	2	0	5	0	1	1	0	11	12	8	1	0	0	10	50	2	0	5	0	0	3	0	3	0	1	0	5	3	4	0	0	0	3
otu26188	0	0	0	22	5	0	4	0	0	0	0	3	5	0	0	0	14	1	0	7	6	0	49	12	0	8	2	2	2	1	0	0	0	0	5	7	0	0	4	0	0	6	6	0	0	3	0	2	0
otu33935	6	1	2	11	2	5	5	7	12	0	0	3	2	10	7	9	7	0	50	0	5	0	0	5	9	4	3	0	2	11	0	4	0	2	0	0	14	0	0	0	2	0	0	0	0	4	2	3	14
otu37857	0	0	0	0	0	0	0	0	0	0	0	0	0	0	0	0	0	0	0	0	0	0	0	0	0	0	0	0	0	0	0	0	1	0	0	0	0	0	0	0	0	0	0	0	0	0	0	0	2
otu9956	0	0	0	0	0	0	0	51	0	0	0	0	0	0	0	85	0	0	0	0	0	0	0	0	0	0	0	0	0	10	0	9	0	0	0	0	0	52	0	2	0	0	0	0	0	2	0	0	15
otu11015	0	4	0	0	3	0	2	5	4	5	0	2	0	1	0	2	2	2	4	0	0	0	0	4	5	0	3	0	17	6	2	10	0	3	0	0	4	23	0	4	0	0	1	0	49	0	2	0	5
otu29859	0	0	2	0	0	0	0	0	0	0	0	0	0	0	2	0	0	2	0	0	3	0	0	0	0	1	0	4	1	0	0	0	1	0	8	0	8	0	3	13	9	8	5	0	2	0	1	0	0
otu36996	0	0	0	3	0	0	0	1	0	0	0	0	0	0	0	0	17	0	0	0	0	0	0	0	7	4	0	5	2	13	0	4	1	0	2	2	3	3	1	0	1	3	15	9	0	2	0	7	0
otu69306	0	0	0	0	0	0	0	0	0	0	0	0	48	0	10	4	0	0	0	0	3	0	3	2	0	28	0	1	8	0	0	0	0	0	38	0	28	18	20	0	0	1	3	0	0	17	0	0	0
otu11931	0	2	4	3	2	5	4	1	0	2	8	5	15	0	5	0	12	4	11	0	3	8	0	2	6	0	4	6	1	8	0	0	2	14	4	2	0	0	2	0	4	3	2	2	0	4	2	5	0
otu51425	0	0	0	0	0	1	0	1	3	3	0	1	0	11	0	35	1	0	0	0	0	0	0	0	0	0	0	1	1	3	1	0	0	3	0	14	3	57	2	0	0	0	1	0	9	0	3	2	47
otu4528	2	2	2	3	2	2	0	0	0	1	0	9	3	2	0	0	0	1	0	0	3	4	6	2	4	3	1	5	5	9	1	5	3	3	3	3	8	3	5	4	6	4	0	3	2	0	2	3	0
otu52116	11	6	0	4	3	16	6	2	9	9	9	5	4	21	6	14	4	2	6	0	0	0	0	1	4	0	1	1	2	0	3	4	2	3	1	0	0	5	1	2	1	0	1	0	7	0	6	0	2
otu22650	0	0	0	0	0	203	0	0	0	0	0	0	0	0	0	0	0	0	0	0	9	0	0	0	0	0	0	0	0	0	0	0	0	0	0	0	0	0	0	0	0	0	0	0	0	0	0	0	0
otu66796	0	0	1	0	0	0	0	2	0	1	0	0	0	2	5	0	0	0	12	0	7	0	0	0	8	0	0	5	0	3	0	3	0	6	1	0	1	5	2	0	6	0	11	1	4	8	0	12	0
otu2840	0	8	9	4	2	0	3	0	0	0	0	4	0	6	2	6	0	1	8	0	0	0	0	0	5	5	6	2	0	3	0	2	0	3	1	0	0	5	6	3	5	0	2	0	6	0	10	0	3
otu59768	0	0	0	0	0	0	0	55	0	0	0	0	0	0	0	69	1	0	0	0	0	0	0	0	0	0	0	0	0	27	0	10	0	0	0	0	2	55	2	1	0	0	0	0	0	4	0	0	17
otu69700	0	0	0	2	0	0	0	0	0	0	0	0	2	0	0	0	8	0	27	0	1	0	0	2	2	0	0	0	0	3	0	2	0	0	3	0	0	0	0	0	14	0	19	3	0	44	0	6	0
otu35516	0	0	8	4	0	4	1	5	2	2	8	1	4	1	13	0	2	0	6	2	0	0	3	4	6	4	0	1	0	3	0	0	12	0	1	0	7	0	0	0	17	3	7	2	0	4	0	2	0
otu4934	0	0	0	4	0	0	0	0	0	0	0	0	0	0	2	0	7	0	0	3	0	0	0	0	0	4	0	0	0	0	0	0	0	1	6	0	0	0	2	3	0	3	3	0	3	0	4	0	0
otu7195	0	3	2	4	9	1	8	2	1	0	0	2	0	1	0	0	3	0	1	0	2	0	2	1	0	0	4	0	4	2	1	0	0	8	0	0	3	3	1	15	0	2	0	0	50	1	16	0	5
otu14043	0	3	0	0	2	0	0	3	0	0	8	1	6	0	4	0	8	12	3	0	5	6	2	4	15	5	1	0	1	2	21	0	2	15	2	0	7	0	0	6	6	0	5	8	0	2	3	11	0
otu49537	1	11	2	3	3	6	0	10	6	5	2	2	0	2	1	0	0	1	8	0	4	0	4	8	4	3	23	1	8	10	3	17	0	0	0	0	1	6	2	2	3	0	2	0	4	7	2	0	5
otu28768	0	0	0	0	0	0	0	0	0	0	0	0	0	0	0	0	15	0	5	0	4	0	0	2	0	0	0	3	0	12	0	2	0	5	0	0	0	0	2	0	8	0	26	9	0	0	0	1	0
otu55684	0	4	12	1	2	0	5	6	2	1	2	12	3	0	0	1	5	15	2	0	4	3	6	7	4	3	15	1	0	6	3	2	0	12	0	0	0	4	2	2	7	0	0	0	3	0	2	3	4
otu19503	2	0	3	2	1	2	2	0	0	0	0	4	4	2	5	0	3	0	0	17	2	0	6	0	3	2	0	11	0	3	0	1	2	0	7	2	3	0	7	3	0	8	0	0	0	0	7	1	0
otu66455	3	10	0	1	3	2	1	3	2	5	2	5	1	3	1	2	0	0	3	0	3	0	9	6	0	4	9	2	8	16	1	27	0	2	0	2	8	3	3	3	8	0	3	0	3	7	0	5	1
otu56914	0	0	0	8	0	0	6	0	0	0	0	0	0	4	4	0	1	3	5	2	0	0	2	0	4	3	3	7	0	2	0	0	2	2	13	14	1	0	5	0	6	5	6	0	0	0	12	0	0
otu34169	0	0	0	3	1	11	9	0	0	0	0	2	7	1	6	0	2	0	0	2	0	0	0	2	7	2	2	6	2	4	0	1	3	3	5	3	2	0	2	0	2	8	0	0	2	0	2	3	0
otu26575	0	0	9	2	0	37	1	2	0	0	0	11	4	0	0	2	6	2	19	0	6	0	0	0	13	0	0	0	3	0	1	0	0	17	3	0	0	6	0	0	11	0	1	9	0	0	0	18	0
otu64101	0	47	14	0	0	0	0	0	0	0	1	3	0	0	0	0	9	16	0	0	0	1	0	31	0	0	0	5	0	0	0	0	1	0	0	0	7	0	32	0	0	0	5	2	0	0	0	0	25
otu5155	0	0	2	0	0	0	19	0	0	0	0	2	0	0	0	0	0	53	0	0	0	0	0	0	0	0	0	0	1	0	0	0	0	0	0	0	0	0	0	53	0	0	0	0	0	0	0	0	0
otu66257	3	1	0	2	7	2	14	2	4	0	0	17	3	2	10	70	7	5	14	0	2	5	0	1	2	2	0	0	2	2	1	0	0	2	0	0	11	2	2	0	0	0	0	0	0	0	2	0	9
otu66901	0	0	0	0	0	0	0	0	0	0	1	22	0	0	0	0	7	0	0	0	0	0	0	0	0	0	6	0	0	2	1	0	0	0	2	0	3	9	25	1	0	0	0	0	0	4	4	0	0
otu49242	0	14	0	0	3	0	0	10	2	5	0	2	0	0	0	7	0	0	4	0	0	0	5	8	3	4	22	0	8	7	3	59	0	0	0	0	3	7	0	0	3	0	2	0	4	5	0	3	7
otu11080	3	0	10	0	0	0	0	0	61	3	4	0	2	128	1	3	1	0	2	0	0	0	0	0	3	0	6	0	0	3	0	0	0	2	5	2	2	0	0	0	0	0	0	0	0	1	1	0	0
otu46226	0	4	25	3	10	2	3	6	6	9	6	1	3	1	9	5	0	15	0	2	6	9	1	5	6	2	7	2	0	4	1	8	2	0	0	0	1	4	0	2	1	0	0	2	1	0	0	10	0
otu26145	0	0	0	0	0	0	0	0	0	0	0	0	1	0	0	0	1	0	0	0	0	0	0	0	0	0	0	0	0	0	0	7	0	0	0	0	0	0	3	2	0	0	0	0	0	0	34	0	52
otu13463	0	1	8	0	0	0	0	0	0	0	0	0	3	0	0	0	4	22	2	2	2	0	0	7	0	1	1	0	0	0	29	0	0	0	2	0	0	0	0	55	2	0	0	0	2	0	0	0	0
otu49166	1	0	3	4	2	7	0	4	0	0	2	3	0	0	0	0	0	0	0	1	0	0	5	1	4	2	1	7	2	2	1	0	4	2	3	0	6	1	2	3	3	9	4	2	2	0	0	0	0
otu54845	0	0	0	0	0	0	0	0	0	0	0	0	0	0	0	0	3	0	0	0	0	0	0	0	1	0	0	0	0	3	1	2	0	3	2	0	0	0	2	0	1	2	12	27	0	4	0	13	3
otu4704	0	0	3	3	1	5	2	5	0	0	7	3	2	0	2	0	0	0	0	3	0	0	7	2	6	1	1	2	3	2	0	0	29	1	0	2	6	0	0	2	9	11	2	0	1	1	0	0	0
otu29133	0	11	0	0	0	0	15	0	0	0	0	0	5	0	0	0	0	3	0	0	30	3	0	18	0	0	0	1	7	0	3	0	0	0	8	0	7	0	0	0	0	2	29	31	0	0	0	6	0
otu55725	7	1	9	0	0	1	16	0	0	0	0	0	0	0	0	0	2	0	0	0	4	2	21	0	5	0	0	2	16	0	0	0	0	0	3	2	0	0	2	0	3	0	0	11	6	17	0	5	0
otu25330	2	1	1	3	3	1	1	1	2	2	0	2	3	3	3	1	2	0	4	0	1	38	0	5	2	2	3	8	1	2	3	0	1	10	7	3	2	0	0	0	5	2	13	20	0	1	2	0	3
otu50694	0	0	0	2	0	2	1	0	0	0	5	5	6	2	6	0	0	0	0	1	5	0	0	1	0	2	0	2	2	0	12	0	1	6	7	4	3	1	2	4	14	2	0	0	0	0	0	2	0
otu1287	0	6	0	0	0	0	0	0	0	0	131	0	0	0	0	0	0	0	2	0	0	0	0	4	0	0	0	0	0	0	0	0	24	7	0	0	0	0	0	0	49	1	0	0	0	0	16	0	0
otu63089	10	0	0	0	3	2	1	0	0	0	12	0	0	2	0	0	0	4	0	4	0	0	3	5	0	1	2	10	5	0	4	0	12	4	3	9	0	0	2	8	0	15	0	0	1	5	3	1	3
otu4422	1	0	3	3	0	1	0	5	0	0	3	3	0	1	5	0	0	0	0	3	3	0	3	2	6	0	3	2	3	2	0	0	19	0	0	0	8	1	1	0	7	13	3	0	2	5	0	0	0
otu12596	0	0	0	0	0	0	0	0	4	3	0	0	0	12	0	50	3	0	0	0	0	0	0	0	3	0	0	0	1	2	1	0	0	1	0	11	1	48	0	0	0	0	2	0	5	0	2	0	47
otu31258	0	0	1	0	0	0	2	2	0	0	4	7	0	4	0	0	11	0	17	0	2	0	0	4	3	1	0	0	6	6	0	2	2	3	0	1	0	15	1	0	4	0	19	8	2	16	2	26	3
otu61698	0	0	0	5	0	0	15	0	16	0	0	0	3	0	0	0	8	4	0	0	0	0	0	0	3	3	0	5	7	0	2	0	0	0	0	12	2	4	2	0	0	1	6	0	3	0	0	0	4
otu64199	0	0	0	0	0	0	0	4	0	0	0	0	0	0	0	0	0	0	2	0	0	0	0	0	0	0	0	0	0	0	0	0	0	0	1	0	0	0	2	0	2	1	32	6	6	14	0	46	0
otu4582	0	0	0	0	0	0	0	0	5	8	0	10	2	8	7	60	0	11	6	0	0	0	0	0	3	3	0	0	4	0	17	9	0	7	0	0	7	10	2	0	1	0	0	0	3	0	7	0	5
otu12367	0	0	3	1	0	3	2	3	0	0	4	2	3	0	12	0	0	0	4	3	0	0	3	0	5	1	2	0	1	0	0	0	8	0	1	4	1	0	0	0	12	7	6	2	0	0	0	0	0
otu29968	12	0	11	0	0	0	11	2	0	0	0	0	0	0	0	0	0	0	0	0	4	12	9	0	2	0	0	0	10	0	0	0	0	0	1	0	0	0	0	0	0	0	0	24	1	9	0	0	0
otu61195	0	0	0	0	0	1	0	0	4	0	0	0	0	0	0	0	4	0	0	0	0	0	0	0	0	0	0	2	0	2	0	1	0	1	0	0	0	1	7	0	3	0	6	2	0	2	6	24	0
otu2496	3	3	1	4	3	5	2	0	0	0	2	5	3	1	5	0	0	1	3	2	2	6	6	3	1	0	2	5	3	5	2	3	2	1	5	0	7	1	5	3	6	3	5	4	0	8	0	2	0
otu53644	0	0	4	0	0	0	13	0	3	2	0	2	0	9	15	43	0	6	0	0	0	0	0	0	51	0	0	0	2	2	4	4	0	2	5	3	0	13	0	0	0	0	1	0	6	0	5	0	1
otu6038	6	9	2	0	15	0	0	8	4	32	1	2	0	3	2	10	0	1	8	0	2	0	6	8	3	0	3	0	3	6	4	51	0	2	0	0	2	5	0	0	2	0	8	0	2	3	0	0	1
otu43614	1	0	2	0	0	4	0	0	0	0	1	1	4	0	3	0	0	0	0	1	0	0	5	0	1	0	2	2	4	0	3	0	7	0	0	4	1	0	0	0	18	8	4	1	2	2	0	6	0
otu45838	3	0	1	3	2	2	3	0	2	0	2	3	1	3	4	0	3	3	8	0	3	7	4	1	0	3	1	5	0	4	1	3	1	5	4	0	4	0	5	3	19	3	3	3	0	6	0	4	0
otu56049	1	0	2	8	4	5	8	0	1	4	0	9	1	2	5	1	4	1	0	4	0	1	3	0	2	4	1	3	3	0	0	0	4	2	5	7	2	0	1	2	0	8	2	0	3	0	6	0	0
otu53452	9	0	1	0	9	0	0	0	0	0	0	0	0	0	0	0	0	2	0	0	0	0	2	0	5	0	8	6	0	0	3	0	10	6	5	3	0	0	0	5	0	3	0	0	0	0	15	16	0
otu9128	2	0	0	0	1	3	2	0	0	0	4	1	0	2	0	0	0	0	1	0	0	0	2	3	0	0	1	10	4	0	0	0	8	3	1	3	1	0	1	2	8	7	0	0	0	3	3	2	0
otu17903	0	0	0	0	0	3	0	0	0	0	3	3	0	1	0	0	10	0	0	0	0	0	2	0	1	0	0	2	1	3	6	0	0	0	0	1	0	2	18	13	0	0	0	1	15	1	0	0	4
otu31204	0	2	2	3	4	0	3	8	4	9	0	2	0	11	2	13	3	2	9	0	2	0	0	2	0	0	5	0	4	7	3	9	0	2	0	0	2	22	4	3	0	0	2	0	6	2	1	0	11
otu8614	0	0	0	3	0	0	2	0	0	0	0	0	0	0	0	0	0	0	0	9	0	0	0	0	0	3	2	0	0	0	0	0	5	0	0	0	1	0	3	7	0	11	1	0	3	0	7	0	0
otu40354	0	0	1	2	0	3	12	0	0	0	0	3	2	1	3	0	2	2	0	5	0	0	2	2	4	1	0	0	2	2	0	0	0	5	3	3	2	0	4	0	0	6	0	0	3	0	6	0	1
otu66355	0	0	0	4	15	0	4	0	0	0	0	0	0	0	0	0	2	1	0	8	0	0	0	0	0	13	0	3	0	0	0	0	0	0	9	0	0	0	0	17	0	7	0	0	0	0	0	0	0
otu24371	0	0	0	6	0	0	10	0	0	2	0	7	0	0	0	0	4	0	3	4	15	1	2	9	10	0	0	1	3	0	0	2	0	8	0	0	0	0	0	0	4	2	11	0	1	12	0	12	0
otu36003	0	4	2	12	0	0	6	0	0	0	4	2	19	1	4	0	2	0	2	0	13	38	1	2	0	0	0	0	2	1	2	0	0	1	12	0	0	0	0	0	0	0	5	6	1	2	2	17	0
otu54663	2	0	5	0	16	3	0	6	0	1	5	1	1	0	3	0	0	1	0	4	0	3	0	0	2	0	17	2	3	9	0	4	5	3	0	0	2	1	11	3	1	2	7	0	8	3	3	0	5
otu3109	4	4	9	8	3	3	2	4	13	21	12	16	7	2	8	3	9	11	13	2	17	33	2	1	1	0	0	0	0	0	0	0	0	1	0	0	0	0	0	0	0	0	3	14	0	0	0	0	0
otu41778	4	10	9	2	9	6	6	5	3	0	12	4	2	3	2	0	6	2	1	0	3	0	2	0	8	3	0	0	1	0	2	1	8	2	0	0	4	1	2	2	0	0	3	0	22	1	0	0	1
otu6316	0	1	13	2	1	9	6	9	0	0	5	9	6	0	7	2	8	2	15	0	0	10	2	1	3	0	0	0	0	12	0	0	7	13	2	0	1	0	0	0	0	0	2	7	0	4	0	2	0
otu22805	0	0	7	0	0	0	0	0	0	0	0	0	7	0	0	0	2	13	3	1	3	0	0	4	2	0	0	0	0	0	29	0	0	0	3	0	0	0	0	32	2	0	0	0	3	0	0	0	0
otu24401	2	0	0	15	3	0	6	0	4	0	1	8	0	4	12	1	6	12	5	8	3	2	1	0	2	6	3	1	2	0	0	0	0	3	2	3	2	2	0	2	2	2	9	3	1	0	9	2	0
otu6718	1	7	1	0	8	0	0	3	3	0	0	0	0	2	0	2	0	0	0	0	0	0	1	23	3	8	13	2	4	8	2	9	2	3	0	3	3	2	0	2	3	5	5	0	15	8	15	0	6
otu27967	0	0	0	0	0	0	0	1	0	0	0	0	0	0	0	0	0	0	0	0	0	0	0	0	2	0	0	0	0	0	0	0	0	0	0	0	0	0	6	0	0	0	26	7	0	2	0	66	0
otu21136	0	0	8	0	2	0	0	7	3	0	0	7	0	0	6	3	3	0	13	1	0	0	0	0	10	0	4	0	4	24	0	5	0	2	0	0	8	11	3	3	0	0	2	0	2	0	20	2	12
otu22554	2	4	3	0	3	0	0	3	48	2	0	0	6	2	7	5	6	5	3	0	0	5	1	2	32	0	22	0	0	7	3	3	0	4	0	0	0	5	2	4	0	0	4	9	0	3	2	0	4
otu55753	3	2	2	0	2	2	1	0	0	0	0	1	3	0	3	0	2	0	0	8	2	0	4	0	4	3	2	11	0	0	0	0	4	2	8	3	5	0	8	8	0	6	1	2	0	0	4	0	0
otu60818	0	0	0	2	0	4	7	0	0	0	0	2	0	0	4	0	1	0	0	2	1	0	2	0	0	0	0	2	1	1	1	0	0	2	7	3	0	0	2	0	2	7	2	0	1	2	4	1	0
otu11956	1	4	5	8	5	0	6	2	0	3	0	0	8	0	3	4	6	1	0	0	27	9	6	3	6	3	5	0	2	0	1	0	0	4	12	3	3	1	0	0	2	0	10	12	0	2	1	3	2
otu65851	0	1	4	3	0	0	0	6	2	22	0	1	0	2	6	1	6	0	3	0	0	5	0	0	3	0	0	0	7	10	5	14	0	2	0	0	3	45	0	0	0	0	0	1	2	0	0	0	10
otu6527	0	0	0	0	0	0	0	2	0	0	0	0	0	0	0	0	4	0	0	0	9	0	0	0	0	0	0	0	0	0	0	0	0	0	0	0	0	2	2	0	0	0	0	2	0	5	0	0	0
otu18779	0	9	0	3	1	0	0	5	5	0	3	3	0	2	1	1	0	0	3	0	0	0	3	4	1	2	15	2	7	18	1	13	0	0	0	1	2	4	4	3	6	0	1	0	3	12	2	0	8
otu31569	0	0	0	0	0	0	3	0	0	0	3	2	0	0	0	0	0	0	0	0	0	0	0	0	1	0	0	0	0	0	2	0	1	5	0	0	0	0	0	2	0	2	0	0	0	0	0	1	0
otu44205	0	0	0	0	0	0	0	0	0	0	0	0	0	0	0	0	64	0	0	0	0	0	0	0	0	0	0	0	0	0	0	0	0	0	0	0	0	0	0	0	0	0	14	0	0	0	0	79	0
otu48062	0	0	0	0	5	2	2	24	1	0	1	10	0	0	0	0	4	0	0	10	0	3	0	3	3	0	8	0	0	38	0	0	0	18	2	4	1	0	20	0	0	7	6	0	4	0	3	0	0
otu61103	0	0	0	22	3	5	8	3	0	0	0	2	6	0	0	0	6	2	0	8	10	0	39	11	0	5	3	0	0	0	0	0	0	0	6	4	0	0	5	0	0	7	3	0	0	2	0	2	0
otu7068	0	0	0	5	0	11	21	3	3	0	4	6	3	20	3	3	2	2	5	4	0	0	0	2	6	0	2	0	2	0	0	0	0	0	0	6	0	18	0	0	3	1	1	0	2	4	3	0	2
otu19282	0	0	0	2	0	6	0	0	0	0	2	0	2	0	0	0	0	0	0	0	1	0	0	0	0	9	0	2	2	0	10	0	0	0	1	11	0	0	0	0	7	0	4	0	0	0	0	12	0
otu43863	0	0	3	2	1	0	0	2	0	0	2	9	0	8	0	0	2	0	0	0	0	0	0	0	1	2	1	0	2	8	0	0	0	2	0	0	2	3	8	7	0	0	0	0	29	0	3	0	3
otu5526	0	0	0	3	0	7	0	0	0	0	0	0	0	2	20	0	0	0	0	69	0	0	0	0	0	16	9	0	1	0	0	0	0	0	0	0	0	0	0	0	0	0	0	0	0	0	0	0	6
otu15561	0	0	2	1	2	0	2	2	0	0	0	9	0	8	0	3	0	3	3	0	0	0	0	0	5	6	6	0	0	0	2	3	0	9	7	0	3	5	8	6	0	0	2	0	5	0	18	0	4
otu16879	0	0	0	5	3	1	0	0	0	0	0	0	4	0	0	0	0	0	0	2	8	0	0	0	0	2	11	0	0	0	9	0	0	1	1	2	7	0	0	0	10	11	0	9	0	11	0	1	2
otu67879	0	0	0	0	0	1	0	0	0	0	0	0	2	0	0	0	0	0	0	0	0	0	0	0	0	0	0	1	0	0	2	0	0	1	1	0	0	0	0	0	5	1	0	0	0	0	0	0	1
otu23434	5	15	4	0	12	0	0	6	4	20	2	2	0	1	2	4	0	0	3	0	0	0	8	10	2	2	6	0	3	5	4	53	0	2	0	0	5	6	0	0	0	0	8	1	0	1	0	0	2
otu47405	0	0	0	4	0	7	0	0	0	1	0	0	0	4	2	0	0	0	0	0	1	0	0	0	0	0	0	5	0	0	0	0	0	0	0	0	4	0	1	3	0	2	0	37	0	0	0	6	0
otu294	0	0	0	0	0	0	0	0	0	0	0	0	2	0	4	0	0	0	0	0	1	0	0	0	0	0	0	1	2	0	0	0	0	0	13	0	7	0	1	4	16	1	2	0	0	0	0	3	0
otu33877	3	0	2	5	3	0	4	0	0	0	2	4	13	6	3	0	1	1	1	3	0	0	3	0	2	6	0	8	0	0	0	0	3	2	11	1	2	0	4	0	1	11	7	0	0	0	14	0	0
otu66572	0	0	1	1	0	0	1	3	2	0	0	5	0	0	0	1	19	0	8	0	2	0	0	0	2	0	0	3	2	13	0	2	0	13	4	0	0	7	2	0	2	0	4	0	0	2	0	15	0
otu68823	0	0	0	3	0	9	0	0	2	0	6	0	3	0	0	0	0	0	0	0	4	0	0	0	0	18	0	6	2	0	5	0	0	0	2	25	2	1	2	1	3	4	3	1	0	5	1	4	0
otu23140	0	0	0	2	0	0	0	0	0	0	0	0	0	0	2	0	0	3	0	0	0	0	14	0	0	0	0	16	0	0	4	0	0	0	14	2	0	0	4	0	26	0	1	0	0	0	0	6	0
otu34912	0	4	0	2	2	0	0	1	1	4	0	1	0	4	0	2	2	2	3	0	0	0	0	0	3	0	5	0	7	11	3	8	0	1	0	0	0	16	0	5	0	0	0	0	89	1	1	0	6
otu22032	0	0	2	0	0	4	6	5	2	0	0	0	0	0	0	0	6	0	29	0	11	37	0	3	7	0	1	0	4	5	2	0	0	0	0	0	0	0	2	0	2	0	14	14	0	3	0	2	0
otu47451	0	0	1	9	6	3	7	1	0	0	0	0	2	0	0	0	3	2	0	10	3	0	25	18	0	0	2	4	3	0	0	0	0	0	2	2	0	0	2	4	0	16	3	0	0	4	0	0	0
otu8989	0	2	4	2	2	2	3	9	3	0	2	2	2	0	0	5	2	2	0	0	0	0	5	11	8	0	18	0	5	10	1	5	3	0	1	0	8	4	2	0	1	0	0	0	11	0	2	1	4
otu60709	0	2	12	1	2	0	0	7	0	0	0	2	0	2	0	5	5	0	2	0	0	0	0	2	2	0	7	0	2	4	0	6	1	2	0	0	3	7	11	4	0	0	0	0	20	0	31	0	9
otu31322	0	0	2	2	3	1	1	0	2	0	0	3	1	0	4	0	0	2	2	0	4	5	10	2	0	2	3	4	1	5	0	2	2	3	5	2	3	0	6	6	5	2	4	4	0	4	0	2	2
otu49508	0	0	0	1	0	2	2	0	2	0	0	2	0	4	0	2	2	0	5	0	0	0	0	2	3	3	0	2	3	5	1	0	0	5	0	10	2	7	2	3	7	0	5	0	4	13	2	12	4
otu26488	0	0	0	1	1	5	0	0	2	0	3	0	2	0	0	0	0	0	0	0	3	0	3	0	0	16	0	2	2	6	3	0	0	0	0	18	0	0	0	1	2	8	3	0	0	6	0	3	0
otu35323	0	0	0	0	0	0	0	0	4	9	0	6	0	5	5	46	0	9	7	0	2	0	0	0	0	0	3	0	2	0	11	11	0	5	0	0	11	9	3	0	0	0	0	0	5	0	7	0	4
otu13696	22	0	4	0	2	1	6	0	0	0	0	0	0	2	0	0	0	0	0	0	0	0	17	0	2	2	1	3	28	0	0	0	0	0	1	6	0	0	0	0	0	2	0	2	5	19	0	6	2
otu19464	0	0	0	3	0	4	0	8	0	0	8	5	0	2	0	1	17	0	12	0	3	0	0	4	2	0	1	2	2	6	0	0	2	11	0	3	0	2	0	0	5	0	16	0	0	9	0	14	5
otu69894	0	0	0	0	0	0	0	0	0	0	0	0	0	0	0	0	7	0	0	0	0	0	0	0	0	0	0	0	3	6	0	9	0	0	5	0	0	11	2	0	4	7	21	8	0	24	0	15	3
otu42461	0	0	0	2	3	0	2	0	0	0	0	2	0	0	3	0	2	1	0	2	0	0	0	0	0	7	0	0	0	0	0	0	2	0	2	0	0	0	0	9	0	4	0	0	4	0	3	0	0
otu16554	0	0	0	9	0	6	1	0	1	0	0	0	4	0	12	0	1	6	0	0	0	0	0	1	0	5	11	8	27	0	0	0	0	0	2	0	0	0	9	1	0	0	2	0	1	1	0	6	6
otu54104	2	8	2	3	3	0	0	8	5	9	2	2	0	0	0	10	0	1	2	0	0	0	2	12	5	4	16	0	5	6	5	42	0	0	0	0	2	2	0	0	0	0	0	0	5	4	2	1	8
otu18439	0	0	0	1	2	0	2	14	3	2	4	3	2	2	1	11	4	4	3	0	0	0	0	0	4	0	12	0	7	3	0	9	3	2	0	0	2	2	0	3	0	0	0	0	3	1	2	0	5
otu21464	0	2	0	3	4	0	2	2	3	9	0	2	0	14	3	13	6	3	9	0	0	1	0	0	0	0	3	0	2	7	0	4	0	3	0	0	2	19	3	1	0	0	2	0	0	0	2	0	21
otu23761	5	0	2	3	9	2	8	0	2	0	0	12	3	0	13	60	10	3	15	0	3	4	0	0	2	0	0	0	2	3	0	0	0	2	0	0	8	1	2	0	0	0	0	0	0	0	2	0	9
otu36653	1	9	3	0	5	2	0	4	3	1	4	2	0	0	1	7	3	9	1	0	1	1	0	2	7	0	9	0	14	8	6	4	4	2	0	0	2	5	0	6	0	0	4	1	4	0	2	0	5
otu69441	0	0	0	0	0	21	0	0	0	0	0	0	0	0	0	0	10	0	0	0	0	0	0	0	0	0	0	3	3	0	0	0	0	12	2	0	0	9	0	0	0	2	0	1	0	7	4	0	0
otu23083	0	0	0	0	1	0	0	2	4	5	0	9	0	7	3	38	0	3	6	0	0	0	0	2	4	2	1	0	5	4	9	10	0	2	0	0	6	13	0	2	0	0	0	0	0	0	7	0	4
otu29366	0	0	0	0	0	2	0	0	3	3	0	8	1	25	0	18	1	0	4	0	0	0	0	1	6	0	1	0	2	0	0	0	0	2	0	15	0	2	0	0	0	0	2	0	6	4	2	0	11
otu46547	18	1	6	0	0	0	11	0	0	0	0	0	0	0	0	0	1	1	0	0	0	0	20	0	3	0	0	2	0	0	0	0	0	0	1	1	0	0	2	0	3	2	0	0	4	4	0	7	2
otu3625	0	0	0	0	0	25	2	0	0	0	0	0	5	5	0	0	0	9	0	0	0	0	3	0	2	0	0	2	0	0	4	0	0	4	3	0	1	0	1	0	0	0	58	4	0	0	0	0	0
otu56187	0	0	4	6	0	6	2	3	4	0	0	4	0	4	0	5	15	9	9	0	2	1	0	0	4	7	13	0	1	9	2	0	0	0	0	0	1	9	5	0	0	0	4	0	14	0	3	0	5
otu65786	0	7	0	0	0	0	0	0	0	0	126	0	0	0	0	0	0	0	0	0	0	0	0	2	0	0	0	0	0	0	0	0	30	4	0	0	0	0	2	0	38	0	2	0	0	0	10	0	0
otu47491	0	0	0	0	0	0	0	0	0	0	0	0	4	0	0	0	0	0	16	0	0	0	0	2	0	0	0	1	0	0	0	0	0	2	0	1	0	0	0	0	97	0	0	0	0	0	0	11	2
otu55641	0	0	0	0	0	0	0	1	0	0	0	0	0	0	0	0	0	0	0	0	0	0	0	0	0	0	0	0	0	9	0	0	0	3	4	0	1	0	2	0	0	0	10	0	0	38	0	0	6
otu11520	25	4	2	4	2	1	19	0	3	5	5	0	10	0	5	0	0	0	2	3	5	4	7	3	1	2	1	1	2	0	2	0	4	2	7	0	0	0	0	0	2	2	4	19	5	7	0	2	0
otu21597	0	0	2	0	7	0	3	5	7	14	2	7	0	2	0	12	4	0	0	0	0	0	0	0	3	0	6	0	2	11	0	11	1	1	0	0	3	25	2	0	0	0	0	0	23	0	0	0	5
otu30679	8	3	6	3	1	4	0	0	15	2	4	3	2	0	2	2	3	12	0	10	0	5	0	5	3	6	0	0	2	0	1	7	3	5	3	0	0	0	0	0	0	1	5	7	1	0	12	0	5
otu2423	0	0	1	5	3	0	8	0	0	0	0	1	0	3	2	0	0	0	6	2	0	0	2	0	0	3	1	7	0	3	0	0	0	1	14	11	2	0	3	0	11	7	2	0	0	0	16	0	0
otu33768	0	0	3	0	0	0	1	0	1	12	0	6	0	7	0	20	3	0	2	0	0	0	0	0	3	0	2	0	1	10	0	3	0	2	0	0	3	19	2	0	0	0	0	0	14	0	2	0	15
otu2209	0	0	2	2	0	3	5	0	0	1	0	0	0	0	1	0	4	0	0	2	0	0	2	2	2	0	0	0	2	0	0	0	0	4	4	2	1	1	3	0	0	3	0	0	5	0	3	1	0
otu18723	0	0	0	21	5	0	4	3	0	0	0	3	4	0	0	0	3	0	0	7	4	0	45	14	0	3	4	0	1	0	0	0	0	0	3	4	0	0	3	0	0	4	5	0	1	2	0	0	0
otu30589	0	0	1	3	0	28	2	0	0	0	0	0	2	0	0	0	2	3	0	5	2	0	0	0	0	2	0	11	0	5	0	3	0	3	1	9	0	0	5	22	1	8	0	0	0	0	0	0	0
otu18015	0	0	1	1	13	0	1	11	2	0	7	17	0	0	3	0	8	13	1	0	0	24	0	0	0	0	28	2	0	0	0	0	0	5	0	0	2	0	0	0	0	0	1	0	7	7	0	0	6
otu48356	0	0	0	0	0	0	0	2	0	0	0	2	0	0	0	0	9	0	0	0	0	0	2	0	3	3	0	1	0	8	0	4	0	6	4	0	1	15	7	0	0	0	5	3	0	0	1	8	2
otu32481	2	7	3	0	16	0	0	10	4	27	0	1	0	0	2	13	0	0	6	0	2	0	6	12	1	2	5	0	2	2	3	42	0	1	0	0	1	3	0	0	2	0	6	1	0	1	0	0	3
otu16213	0	0	0	3	1	0	0	2	4	5	2	2	0	7	0	9	3	0	9	0	0	0	0	1	0	0	0	0	1	4	0	4	0	0	0	0	2	35	0	3	0	0	1	0	1	0	2	0	12
otu33095	1	2	0	0	0	0	0	0	0	0	1	2	0	0	0	0	0	0	0	0	0	0	0	2	0	0	0	0	0	0	0	0	0	0	0	0	9	0	0	0	0	98	0	0	1	0	0	0	0
otu48074	1	8	2	1	6	2	2	9	5	4	1	5	0	0	2	1	1	0	9	0	3	0	3	2	5	3	21	0	5	7	1	23	0	0	0	0	4	5	0	0	2	0	1	0	4	6	3	0	4
otu18468	2	1	0	1	0	0	2	0	2	2	0	2	0	2	3	0	2	1	0	2	2	3	2	1	0	2	2	3	0	4	0	5	0	1	3	0	4	0	3	2	0	26	1	3	0	7	0	2	0
otu63232	1	0	3	10	3	4	6	0	1	0	0	0	3	10	2	0	3	0	0	2	1	0	1	0	7	4	4	3	2	3	0	0	0	3	4	0	5	0	3	2	3	4	0	0	3	1	7	2	3
otu7907	0	0	0	0	0	0	0	0	2	0	0	0	0	0	2	0	0	0	0	0	0	0	0	0	0	0	0	2	0	0	8	0	0	8	3	0	0	0	0	0	0	0	0	0	0	0	0	109	0
otu63729	0	0	1	4	2	2	1	1	5	0	2	0	1	0	3	0	0	2	5	2	5	7	6	2	2	2	0	3	2	6	0	0	2	2	3	2	13	0	2	4	3	4	1	2	0	2	0	2	0
otu2043	1	0	1	0	0	1	0	0	0	0	1	4	1	0	0	0	0	0	0	0	0	0	3	2	0	0	0	3	2	0	15	0	0	5	3	1	3	0	4	4	10	3	1	0	0	1	0	3	0
otu25724	0	0	0	0	0	0	0	1	10	0	0	0	0	0	0	28	1	0	17	0	0	0	0	0	0	0	0	0	0	1	1	0	0	0	0	0	15	6	2	1	1	0	0	0	0	0	3	0	78
otu46199	0	0	0	15	2	0	4	3	2	8	0	10	0	39	0	0	0	0	32	0	4	0	0	0	3	9	0	0	2	11	0	1	0	2	0	2	0	0	0	0	4	0	0	0	3	0	0	0	2
otu17319	0	0	1	1	3	0	2	3	3	8	1	2	0	10	3	5	2	0	7	0	4	0	0	1	0	1	5	0	3	7	4	6	0	1	0	0	8	23	4	1	0	0	1	0	4	2	0	0	24
otu36114	0	0	0	0	0	0	0	10	0	0	0	0	0	0	0	0	0	0	1	0	5	0	6	0	6	0	0	2	0	0	0	12	0	16	0	0	0	0	6	0	0	2	32	0	0	0	0	21	2
otu6232	0	0	4	1	1	2	2	2	0	0	2	5	0	0	0	0	0	0	1	2	0	0	1	4	2	1	0	5	1	6	0	0	5	0	1	0	3	0	0	0	8	10	3	0	2	1	0	2	0
otu14004	0	0	0	0	0	0	0	0	8	0	0	0	0	0	0	27	2	0	8	0	0	0	0	0	0	2	0	0	0	0	0	0	0	0	0	0	19	4	3	2	0	0	0	0	0	0	1	0	111
otu48608	0	0	0	0	0	8	0	0	0	0	0	2	0	0	0	0	0	0	0	0	2	0	0	0	0	0	0	6	0	6	0	2	0	12	0	0	0	0	0	0	2	4	1	35	6	0	0	15	1
otu15531	5	0	11	0	0	0	8	1	0	0	0	0	0	0	0	0	0	0	0	0	5	9	9	0	0	0	0	0	6	0	0	0	0	0	2	0	0	0	2	0	0	0	0	29	3	4	0	0	0
otu60138	5	7	5	0	9	1	0	2	6	2	0	4	15	2	5	5	5	2	3	0	0	6	1	2	50	1	11	0	3	7	2	7	0	7	0	0	0	5	0	0	0	0	2	8	0	2	0	0	2
otu69855	0	0	0	1	0	7	0	0	0	0	0	0	0	0	6	0	0	0	0	29	0	2	0	0	0	4	3	0	65	0	0	0	0	0	0	0	0	0	0	2	9	0	0	0	0	0	0	0	1
otu31447	0	0	2	0	4	0	2	9	0	1	7	3	0	2	0	11	2	4	0	0	0	0	0	0	5	0	16	0	7	1	0	9	0	0	0	0	4	0	0	1	0	0	0	0	5	1	2	0	9
otu32983	0	0	0	0	0	0	3	0	0	1	3	0	9	0	2	0	5	2	2	0	2	11	2	3	4	2	0	2	4	2	4	0	0	3	3	2	6	0	6	6	7	2	3	3	1	10	1	5	1
otu1288	0	0	0	0	0	0	2	0	0	0	0	0	0	0	0	0	0	0	0	6	6	0	0	0	0	0	0	3	2	0	0	0	0	5	0	1	0	0	0	0	4	2	1	0	0	4	0	3	0
otu17508	0	0	0	0	0	0	0	0	3	3	0	4	0	8	7	45	0	10	8	0	0	0	0	0	2	2	0	0	4	0	13	7	0	6	0	0	9	10	0	0	0	0	0	0	3	0	9	0	3
otu30892	0	0	0	0	0	0	5	0	0	0	0	2	3	8	0	0	0	2	0	21	0	0	0	0	0	0	0	0	7	7	0	0	0	3	8	17	0	0	0	2	0	24	2	0	0	0	0	2	3
otu23033	0	0	34	0	0	0	0	10	0	2	0	16	0	0	2	2	2	0	0	0	3	0	0	0	12	0	13	0	0	6	0	0	0	7	0	2	0	3	19	0	0	0	0	0	16	2	8	0	3
otu53001	4	9	1	1	5	2	0	2	2	4	0	1	0	4	0	1	0	0	4	0	4	1	7	9	0	2	8	0	3	10	2	35	0	0	0	0	3	3	0	0	5	0	6	0	2	4	0	2	4
otu65402	0	6	3	1	10	4	1	3	3	3	3	4	0	1	0	10	2	2	2	0	2	0	2	12	10	3	5	0	7	5	5	6	5	5	0	0	2	4	0	5	0	0	2	0	6	0	1	0	1
otu44910	1	2	3	0	2	2	3	2	1	0	0	0	1	1	0	0	0	0	1	0	3	2	3	2	3	5	8	3	4	12	2	10	2	0	1	0	5	1	10	4	5	0	2	0	1	7	3	2	4
otu62477	2	0	2	0	5	0	6	4	0	0	5	1	0	3	0	2	0	2	0	0	0	2	0	0	3	0	14	0	5	1	1	13	2	6	1	8	1	2	0	5	0	0	3	0	6	24	2	0	9
otu37576	0	5	3	2	4	2	4	5	0	0	4	2	0	0	0	2	1	3	0	8	0	0	1	4	5	0	2	3	5	7	3	0	6	4	0	0	3	2	4	6	0	2	2	0	13	0	4	0	1
otu41439	0	10	0	0	7	0	0	20	2	9	0	1	0	1	3	19	14	0	3	0	1	0	0	0	5	0	2	0	2	13	3	19	0	0	0	0	2	4	0	0	0	0	0	0	5	0	5	0	9
otu22637	0	4	2	5	0	0	4	4	0	0	0	10	0	1	3	5	0	0	9	0	2	0	3	4	7	0	1	0	5	15	0	2	0	2	0	1	2	5	0	0	2	0	0	0	7	0	0	3	0
otu28674	4	3	0	0	0	1	0	6	0	2	0	1	21	0	0	2	20	0	0	0	0	24	3	4	2	0	0	0	0	0	10	0	0	7	0	0	0	2	3	0	0	0	6	10	0	0	0	0	2
otu35018	0	0	0	3	3	9	4	2	7	3	2	4	0	8	1	7	2	2	1	1	0	0	0	0	10	0	3	0	1	1	5	1	2	4	2	3	0	8	0	0	0	0	2	0	0	0	4	0	2
otu62344	0	0	0	3	0	0	0	2	21	0	52	4	1	0	0	7	7	0	5	0	5	0	0	1	4	2	2	0	2	0	1	3	0	0	0	3	3	5	2	0	0	0	4	0	2	0	3	0	8
otu61372	0	0	6	2	0	3	0	3	2	0	6	3	4	0	12	0	0	0	5	2	3	0	3	2	3	2	0	0	0	1	0	0	11	0	0	1	2	0	0	0	6	3	7	0	0	0	0	0	0
otu30879	0	0	0	0	0	0	0	0	0	0	0	0	0	0	0	0	0	0	0	0	0	0	0	0	0	0	0	0	0	0	0	0	0	0	0	0	0	0	0	0	0	0	0	0	0	0	0	0	0
otu25437	0	0	6	1	0	0	0	3	2	22	0	5	0	8	6	16	10	2	9	0	0	0	0	1	1	1	0	0	2	2	2	20	0	0	0	0	1	2	0	0	0	0	0	2	11	2	0	0	3
otu29164	3	2	6	1	0	0	2	8	29	3	0	1	5	34	1	5	4	0	9	0	0	0	0	2	13	4	8	0	1	5	0	6	0	2	2	0	8	2	0	0	0	0	0	0	0	2	5	0	8
otu56785	39	0	1	0	1	0	11	0	0	0	0	0	0	0	0	0	0	0	0	0	0	0	36	0	7	0	1	5	3	0	0	0	0	0	5	3	0	0	0	0	0	0	0	0	2	0	0	22	0
otu29438	0	4	0	1	0	4	3	2	0	5	28	3	1	1	7	0	0	0	0	0	0	0	2	17	3	5	1	1	3	0	1	2	9	11	0	0	5	0	0	0	1	0	0	0	0	0	0	12	2
otu4899	0	0	0	1	1	2	0	0	2	0	0	0	12	0	8	0	0	0	6	0	2	0	0	0	0	6	0	0	2	0	4	0	0	0	4	6	2	0	3	0	17	1	0	2	0	2	0	9	0
otu30319	0	0	0	5	0	11	11	1	2	0	3	3	3	20	0	4	2	0	2	5	0	0	0	2	5	0	0	0	0	0	1	1	0	0	0	3	0	10	0	0	4	0	2	0	1	0	5	0	0
otu33908	0	0	2	6	3	0	2	0	2	2	0	3	1	0	5	0	4	0	14	1	1	4	0	2	5	7	3	2	0	15	3	2	0	10	0	0	2	0	2	0	3	0	1	11	3	2	0	3	0
otu35423	0	0	0	0	0	0	0	0	0	0	0	0	0	0	0	0	0	0	0	0	0	0	4	2	1	0	1	14	0	0	1	0	12	6	2	4	4	0	0	1	17	12	2	0	0	0	3	8	0
otu36918	1	2	1	0	2	2	2	0	2	0	0	2	2	2	3	0	0	1	7	3	2	4	4	0	0	0	2	5	2	3	2	1	2	3	3	1	4	0	6	11	5	2	2	2	1	5	3	0	2
otu6036	0	0	0	0	0	0	0	0	0	0	0	0	0	0	0	0	0	0	0	0	0	2	6	2	3	4	4	0	1	0	1	1	2	2	5	2	5	0	2	0	3	0	18	58	0	0	0	5	3
otu20340	0	0	0	0	42	0	0	0	0	0	0	0	1	0	0	0	0	0	0	0	4	0	0	0	31	12	18	0	4	0	0	11	0	0	0	0	0	11	0	0	0	0	5	0	0	0	0	0	8
otu41892	0	7	0	2	2	0	0	9	0	6	0	5	0	3	1	4	3	2	6	0	0	0	1	1	6	0	3	0	11	7	1	4	0	5	0	0	1	16	0	6	0	0	0	0	42	0	1	0	2
otu1964	1	0	0	0	0	3	0	0	0	0	0	0	0	0	1	0	0	0	0	0	0	0	0	0	0	0	0	5	3	0	0	0	0	0	0	0	2	0	3	2	0	5	2	5	0	0	0	11	0
otu11955	0	0	0	2	3	0	0	6	0	0	4	0	4	0	0	0	22	8	1	0	7	47	0	2	10	0	0	0	0	2	2	0	0	7	0	0	3	0	0	2	2	0	2	21	0	0	1	5	0
otu42857	0	0	0	0	0	0	0	0	0	0	0	0	0	0	0	0	0	0	0	1	0	0	0	0	0	2	0	0	0	0	0	0	0	0	0	1	1	0	0	0	0	0	1	0	0	0	0	0	11
otu10152	0	0	6	3	2	5	4	0	0	0	3	2	0	0	2	0	4	0	0	0	0	0	3	1	18	0	3	2	1	0	0	0	9	3	0	0	8	0	5	2	0	1	3	0	21	0	5	0	1
otu10905	0	0	0	11	0	1	5	0	0	0	0	0	0	0	0	0	0	0	0	0	14	0	0	0	0	4	6	2	6	0	0	0	0	6	0	14	17	0	0	2	16	2	1	0	0	0	1	12	0
otu27510	0	19	12	0	1	0	1	21	4	0	6	5	0	0	0	4	2	6	0	0	0	0	1	10	4	0	16	0	0	16	3	0	4	0	1	0	0	3	3	12	0	0	0	0	0	0	0	0	0
otu44354	0	0	0	0	0	0	0	4	0	0	0	0	0	0	0	0	4	0	0	0	0	0	0	0	0	3	0	3	2	4	0	3	0	0	0	1	0	0	17	0	2	0	17	2	0	13	0	22	2
otu60848	0	0	0	0	0	13	3	0	0	3	0	0	0	0	13	0	0	2	4	0	1	0	0	42	2	5	0	10	0	0	0	0	0	0	1	0	5	0	0	5	0	0	34	0	0	7	0	0	0
otu12172	5	0	1	4	3	0	0	4	0	2	7	10	4	0	8	0	0	2	5	0	1	1	3	0	4	5	5	0	1	2	0	0	5	6	0	0	2	0	0	0	10	0	3	0	2	8	0	0	2
otu22817	0	0	0	0	0	0	0	0	0	0	0	0	0	0	0	0	0	0	0	0	0	0	0	1	0	0	0	0	0	0	0	0	0	2	0	0	0	0	0	0	0	4	0	0	0	0	0	0	2
otu53513	0	0	0	10	0	3	0	3	6	3	0	6	4	4	0	0	0	1	32	0	12	4	0	1	4	0	0	0	2	4	3	0	0	7	0	4	0	2	0	0	1	0	16	2	0	3	0	3	1
otu54066	0	0	0	0	3	0	18	1	1	8	0	3	2	19	0	25	0	0	12	0	2	0	0	0	4	3	2	0	2	2	1	8	0	1	0	0	2	6	2	0	0	0	0	0	6	0	5	0	5
otu58536	0	0	0	0	0	3	2	0	1	0	4	1	7	5	5	0	0	1	0	0	0	0	0	0	1	4	0	3	2	0	9	0	2	10	6	7	0	0	4	4	5	2	0	0	0	1	0	0	0
otu20766	0	0	1	1	8	0	0	10	9	30	6	3	0	0	1	2	5	0	0	0	0	0	0	0	0	0	5	0	3	7	4	12	0	0	0	0	0	17	7	1	0	0	0	1	6	0	0	0	4
otu40633	0	0	2	0	2	51	16	0	9	0	0	0	0	0	0	16	0	0	2	0	2	0	0	2	15	0	0	0	1	1	12	0	0	0	0	0	3	16	0	0	0	0	0	0	0	0	0	0	0
otu50292	0	0	0	2	0	7	0	0	3	0	2	0	1	0	0	0	0	0	0	0	1	0	0	0	0	11	0	4	5	0	5	0	0	0	0	27	0	1	0	0	4	6	3	3	0	5	0	2	0
otu42754	0	2	0	1	0	0	4	0	0	0	0	0	0	0	0	0	0	0	0	0	11	0	0	10	0	7	0	0	4	0	5	0	0	0	0	0	0	0	0	5	20	0	0	0	1	11	0	8	0
otu58744	1	0	0	0	0	1	4	0	0	0	2	2	0	1	0	0	0	0	3	3	0	0	0	10	0	0	0	1	0	2	0	0	4	1	11	0	4	0	0	2	7	0	4	7	0	0	2	0	0
otu974	6	0	1	0	0	1	9	1	0	0	0	0	0	1	0	0	2	0	0	0	0	0	7	0	4	2	2	1	14	0	0	0	0	0	2	4	0	0	2	0	1	0	3	4	2	22	0	0	1
otu10750	0	0	6	2	1	2	0	2	0	0	0	4	0	7	2	6	10	6	9	0	1	0	0	2	8	8	13	0	0	10	0	0	0	0	0	0	3	13	4	2	0	1	4	0	8	2	2	0	5
otu1138	0	0	0	0	0	0	0	0	0	0	0	0	0	0	0	0	12	0	0	0	0	0	0	0	0	0	0	3	0	0	5	3	0	3	0	0	1	5	0	0	0	1	2	4	0	10	0	0	0
otu28145	0	1	0	3	0	0	2	4	0	0	0	3	3	0	0	0	0	0	2	3	1	0	0	2	0	1	4	2	1	4	0	0	0	0	2	0	0	0	4	0	2	7	0	0	1	2	0	0	0
otu51211	0	0	3	7	4	0	0	2	3	4	1	5	0	0	6	0	1	3	21	0	1	7	0	0	6	5	1	0	0	6	4	0	2	7	0	0	0	2	1	0	1	0	0	6	3	1	0	1	0
otu60416	0	0	2	1	0	0	13	3	0	0	3	0	2	3	0	0	1	0	3	0	0	0	0	0	4	0	3	4	1	2	0	0	11	5	0	2	4	2	10	3	0	0	4	0	3	0	2	0	0
otu25212	0	0	0	0	0	2	7	0	0	0	1	0	3	2	2	0	8	0	0	0	0	0	0	2	0	1	2	10	1	3	0	0	3	7	3	1	1	0	2	0	1	6	1	0	0	0	2	0	0
otu48947	2	0	1	0	0	0	3	0	2	0	0	0	2	0	3	0	0	3	0	0	0	0	1	0	1	0	1	4	0	0	11	0	3	18	8	0	0	0	0	7	0	0	0	0	0	0	0	16	0
otu24565	0	129	0	3	2	2	0	0	0	0	0	7	0	0	0	7	0	0	0	0	2	0	0	48	0	0	5	0	1	0	0	0	0	0	0	0	0	0	0	0	0	0	0	0	0	0	0	0	0
otu40932	0	0	0	0	0	0	0	0	0	0	0	0	0	0	0	0	6	0	0	0	0	0	0	0	0	0	0	0	0	0	0	2	0	6	0	0	0	0	4	0	0	2	16	1	0	17	1	18	0
otu63554	0	0	2	0	0	2	0	2	0	4	0	0	0	3	0	0	8	0	25	0	3	0	2	3	3	0	0	2	1	4	0	0	0	1	0	2	0	0	0	0	2	0	19	6	0	6	0	27	0
otu32991	0	0	6	3	3	1	2	5	9	0	5	1	0	0	0	0	5	3	6	0	1	0	1	0	4	0	4	0	0	0	0	0	1	4	0	0	2	0	1	3	0	0	2	0	3	1	0	0	5
otu44029	0	0	0	0	0	0	0	1	0	3	0	0	0	2	0	5	0	0	0	0	0	0	0	0	0	0	0	0	0	5	0	0	0	0	0	0	0	3	0	1	0	0	0	0	0	0	0	0	4
otu39046	9	0	5	0	0	2	4	0	0	0	0	0	0	0	0	0	0	0	0	0	1	0	12	1	2	4	0	3	19	0	0	0	0	0	0	5	0	0	1	0	0	0	1	1	7	25	0	0	2
otu6294	0	1	0	19	5	1	7	2	0	0	0	0	6	0	0	0	2	2	0	5	6	0	37	5	0	2	0	0	2	0	0	0	0	0	1	3	0	0	1	0	0	3	4	0	0	5	0	0	0
otu20940	2	0	2	2	2	0	2	1	2	2	0	3	2	2	3	3	0	0	3	0	2	0	5	2	0	2	3	0	4	17	0	11	0	0	0	0	6	1	3	0	0	0	1	0	0	5	0	2	1
otu4742	0	0	0	2	2	1	1	0	0	0	0	0	0	2	0	0	0	0	0	8	0	0	0	0	0	3	0	6	0	2	0	0	1	0	4	4	0	0	2	0	0	18	2	0	2	0	2	0	0
otu50608	0	0	0	0	0	0	0	0	0	0	0	0	0	0	0	0	43	0	0	0	0	0	0	0	0	0	0	0	0	0	0	0	0	0	0	0	0	0	0	0	0	0	6	0	0	0	0	65	0
otu50925	0	0	1	0	0	0	2	0	4	2	2	4	5	2	5	0	0	0	3	0	5	0	0	1	3	0	0	0	0	0	28	0	0	4	3	1	2	0	4	0	5	0	1	0	0	0	0	0	0
otu64829	3	2	2	1	1	1	2	0	5	0	0	3	0	0	0	0	0	2	4	4	2	1	3	4	0	4	2	2	1	5	2	3	1	5	0	0	3	0	2	0	0	4	0	3	0	4	1	6	0
otu9897	0	0	0	0	0	13	30	0	17	0	0	0	3	0	0	0	4	0	0	0	0	0	0	0	2	0	0	21	0	0	0	0	0	0	1	13	0	0	1	0	0	1	3	0	0	0	0	0	0
otu57906	0	1	0	0	5	0	2	6	14	40	2	4	3	2	2	2	8	0	0	0	0	0	0	0	0	0	6	0	3	8	3	8	0	0	0	0	3	11	3	0	0	0	0	0	12	0	0	0	2
otu27622	0	2	0	2	0	0	2	3	0	0	0	2	0	5	0	0	3	0	0	0	0	0	0	2	0	2	9	0	2	2	2	0	2	3	0	0	2	15	10	7	0	0	0	0	10	2	13	0	9
otu67362	0	0	0	1	0	0	3	0	0	0	0	0	0	0	0	0	0	0	0	0	0	0	0	0	0	0	0	1	0	0	0	0	0	0	0	0	0	0	0	0	0	0	0	0	0	0	0	0	0
otu68520	0	0	0	0	0	0	0	0	0	0	0	7	0	0	54	0	14	10	0	0	0	0	0	0	2	0	0	0	0	0	0	0	0	4	0	0	31	0	4	0	0	0	0	0	0	0	14	0	23
otu10203	4	0	0	0	0	2	1	0	0	0	1	1	4	2	3	0	0	0	0	1	0	0	4	1	0	2	0	5	5	0	2	0	1	2	1	4	2	0	5	7	8	3	0	0	0	6	1	3	0
otu20468	0	0	0	0	0	0	0	4	0	0	0	0	0	0	0	0	1	0	0	1	3	0	0	0	2	0	0	2	0	4	8	3	0	3	4	2	0	0	4	0	5	0	10	4	7	4	0	6	0
otu50071	0	5	1	0	1	0	0	7	3	6	2	2	0	0	0	4	0	0	2	0	0	0	0	15	9	6	7	0	2	2	8	19	0	1	0	0	0	4	0	0	1	0	1	2	8	2	3	4	8
otu25986	0	0	0	0	0	0	0	0	0	0	0	0	0	0	0	0	0	0	0	0	3	0	0	0	0	0	0	1	0	0	0	0	0	7	0	0	0	0	0	0	69	3	2	18	0	0	3	7	0
otu45403	0	0	4	3	1	4	0	2	1	0	0	4	0	2	4	0	9	3	9	0	2	2	0	0	6	4	19	0	0	6	0	0	0	0	0	0	3	15	6	0	0	0	3	0	16	0	2	0	11
otu16464	2	1	16	0	0	0	0	2	56	5	5	0	8	32	1	5	0	0	2	0	0	0	0	0	9	0	4	0	1	3	0	2	0	0	1	0	3	0	0	0	0	0	0	0	2	0	3	0	2
otu44043	0	0	0	0	0	0	0	0	0	0	0	0	3	0	0	0	0	2	0	0	6	0	0	0	0	0	0	2	0	0	0	0	0	0	5	7	1	0	0	19	8	13	3	0	0	0	0	0	0
otu61145	7	0	0	4	0	1	2	0	0	0	0	0	0	2	4	0	0	0	0	8	3	0	0	0	1	6	4	4	0	3	0	0	3	4	16	2	2	0	0	0	0	17	4	0	0	0	0	2	0
otu15736	0	0	2	2	0	0	0	3	0	0	0	0	0	0	0	1	8	0	2	0	2	0	0	0	6	0	0	1	3	6	2	0	0	3	0	0	0	0	0	0	1	0	19	39	0	2	0	8	0
otu40394	0	1	1	0	0	1	1	0	2	2	4	2	7	2	5	0	0	0	2	0	2	0	0	1	2	0	0	0	1	0	23	0	0	5	4	0	0	0	0	2	1	1	0	0	0	2	0	0	0
otu44428	0	0	0	0	0	0	0	0	0	0	0	0	0	0	0	0	0	0	0	0	0	0	0	0	0	0	0	0	0	0	0	0	0	0	0	0	0	0	6	0	0	0	44	70	0	0	0	0	0
otu53904	2	2	4	4	11	1	3	0	0	1	0	2	0	4	0	7	2	0	0	0	2	0	0	2	16	2	0	0	2	3	4	1	0	4	0	0	3	0	1	1	0	0	0	0	10	0	0	0	0
otu40088	0	0	0	0	32	0	0	0	0	0	0	0	0	0	0	0	0	0	0	0	3	0	0	0	26	9	19	0	2	0	0	8	0	0	0	0	0	16	0	5	0	0	2	0	0	0	0	0	6
otu46240	0	0	0	0	0	0	0	0	0	0	0	0	2	0	0	0	0	0	0	0	0	0	0	0	0	0	0	0	0	0	0	0	0	0	0	0	0	0	0	0	0	0	0	0	0	0	0	0	0
otu65667	2	2	0	5	3	2	0	0	6	0	3	3	2	0	2	0	0	0	0	1	8	3	4	3	0	1	0	3	2	4	2	0	0	0	3	2	4	0	5	3	5	1	3	3	0	0	0	2	0
otu68459	0	1	1	0	0	1	2	12	0	2	4	0	0	2	4	0	3	0	4	0	0	5	0	0	3	0	0	0	0	15	0	0	0	3	1	0	1	0	3	0	0	3	0	2	0	5	0	3	0
otu5408	2	0	1	3	0	1	1	0	1	2	2	4	3	4	4	0	1	0	2	0	6	11	4	1	0	1	0	3	0	2	0	2	0	0	5	0	4	0	2	3	6	3	3	3	0	4	0	0	0
otu47653	0	0	0	0	0	3	0	0	3	0	2	0	19	0	6	0	0	0	0	0	3	0	0	0	0	5	0	0	0	0	11	0	0	0	6	4	2	2	2	0	2	0	1	0	0	0	0	8	0
otu14453	0	0	4	0	5	0	2	28	2	0	1	10	0	0	0	0	4	0	0	10	0	0	0	1	1	0	3	0	0	32	1	0	0	10	0	1	0	0	14	0	0	11	4	0	0	0	3	0	0
otu10471	0	0	0	0	0	0	0	2	3	0	0	0	0	0	0	0	0	0	1	0	3	0	0	0	0	0	0	0	0	0	0	3	0	6	0	0	0	1	2	0	0	0	17	10	0	15	0	10	0
otu67184	3	0	0	1	1	2	0	0	0	0	3	1	0	0	1	0	3	3	0	0	0	0	0	3	1	0	3	6	20	0	1	0	17	0	0	0	1	0	6	8	1	4	0	0	0	0	2	0	0
otu69560	0	1	23	0	0	0	0	8	0	2	0	16	0	0	2	2	0	0	1	0	2	0	0	0	9	0	9	0	0	2	4	0	0	5	0	0	1	5	10	0	1	0	0	0	18	0	6	0	4
otu27820	27	18	10	0	0	0	3	7	3	6	2	2	4	0	4	4	0	3	0	0	8	7	2	3	12	0	0	0	1	9	2	3	1	3	0	0	3	0	0	0	0	0	0	3	0	0	0	2	0
otu37940	0	0	0	0	0	0	7	0	0	0	0	0	1	4	0	0	0	4	0	2	0	0	0	0	0	0	0	3	5	0	0	0	0	0	3	7	0	0	3	8	0	0	1	0	2	2	23	0	0
otu22001	0	0	0	0	0	0	0	1	0	0	0	0	0	0	0	0	3	0	1	0	0	0	0	0	2	0	0	0	0	2	0	2	0	0	1	0	0	2	7	0	0	2	12	8	0	11	1	20	2
otu10863	0	45	0	0	0	0	0	7	0	0	0	0	0	0	1	0	0	0	0	0	0	0	36	15	0	0	0	2	0	3	0	0	0	0	0	0	0	0	2	0	0	1	0	26	0	0	0	0	0
otu64553	0	1	4	3	0	2	2	0	0	3	0	2	0	3	1	1	2	4	0	2	0	3	0	0	12	4	0	0	0	0	1	0	0	3	0	3	3	0	0	1	0	3	3	4	7	0	5	3	0
otu15466	12	0	2	4	6	0	0	0	5	0	0	0	0	0	2	0	0	0	1	0	0	0	12	3	10	7	11	3	0	1	2	0	0	0	0	1	6	0	0	0	13	2	0	0	0	0	13	0	1
otu17146	0	0	0	0	0	0	0	0	0	0	0	0	0	0	0	0	0	0	0	0	0	0	0	0	0	0	0	0	0	0	0	0	0	0	0	0	0	0	0	0	0	0	0	0	0	0	0	0	0
otu32012	0	0	0	0	0	5	0	4	0	2	3	18	0	0	2	6	3	0	9	0	38	0	0	0	2	0	0	0	0	0	0	0	0	13	0	0	0	4	0	0	0	0	5	3	3	4	0	0	0
otu37344	3	0	0	0	3	4	3	0	0	0	3	0	1	1	0	0	0	7	0	6	0	0	6	2	1	3	2	4	2	1	1	0	9	2	1	2	4	0	4	5	0	4	0	0	1	0	4	0	0
otu42758	0	0	0	0	0	0	0	0	0	0	0	0	0	0	0	0	2	0	0	21	42	0	0	0	0	0	0	0	0	0	0	0	2	0	0	0	0	0	2	0	0	8	5	0	0	0	0	0	0
otu9922	0	0	0	3	1	0	6	5	0	2	0	4	3	0	0	4	0	0	7	0	3	0	0	0	3	0	0	0	0	7	0	2	0	0	0	0	0	4	0	0	2	0	0	40	0	0	1	27	0
otu20863	0	1	7	2	0	2	1	2	0	0	0	0	0	0	0	0	0	0	0	0	0	0	4	0	0	5	11	0	2	2	0	0	2	0	2	0	1	2	8	3	0	0	2	0	8	0	13	0	2
otu16278	8	0	0	1	3	0	1	3	2	0	18	3	0	0	4	3	0	0	0	0	0	1	5	1	0	0	4	0	5	0	2	0	8	7	0	0	0	0	0	0	2	0	1	0	3	8	0	2	2
otu68878	4	2	2	1	1	2	3	0	0	0	6	1	2	0	1	0	1	5	0	5	0	0	2	4	0	2	1	5	3	0	4	0	7	2	1	2	2	1	0	6	0	6	0	0	0	0	6	1	0
otu40285	0	0	1	4	3	21	7	2	7	5	6	2	0	7	4	9	3	0	0	4	0	0	0	0	2	0	0	1	2	0	0	2	2	0	0	1	1	2	0	5	0	0	0	0	2	0	1	0	6
otu18167	0	3	4	3	0	0	7	5	0	1	0	6	0	1	7	2	4	16	2	0	5	4	0	5	2	0	1	0	0	3	0	0	1	0	2	0	0	0	0	0	5	0	4	1	2	0	0	4	0
otu66239	0	3	11	0	0	2	0	5	0	0	0	0	0	0	1	4	3	0	1	0	0	0	0	2	4	0	9	0	3	5	0	4	0	2	0	0	0	8	8	3	0	0	0	0	15	2	22	0	6
otu20660	0	2	10	2	5	0	0	2	3	0	2	0	0	3	0	7	3	0	4	0	0	0	0	2	10	2	0	0	4	4	6	3	4	4	0	0	1	5	2	3	0	0	1	0	5	0	0	0	2
otu5602	0	0	0	0	0	0	0	1	1	0	0	5	6	0	0	0	4	0	3	0	2	0	0	1	2	0	0	2	0	0	13	0	0	4	3	1	1	0	3	3	9	3	0	0	0	2	0	1	0
otu3371	0	0	0	0	0	3	0	0	0	0	0	0	0	0	0	0	0	0	0	0	0	0	0	0	0	0	0	0	0	0	0	0	0	0	0	0	0	0	0	0	0	0	0	0	0	0	0	0	0
otu17677	2	5	0	0	0	0	2	4	2	2	1	4	0	0	0	0	0	0	0	0	0	9	1	17	4	5	0	1	2	0	0	2	4	4	0	0	0	0	0	0	6	0	2	2	1	13	0	0	4
otu64767	0	0	0	0	1	0	0	0	1	0	4	2	4	0	2	0	0	0	2	0	2	0	0	1	1	0	0	1	2	0	9	0	0	7	3	0	2	0	3	1	11	4	0	0	0	0	0	0	0
otu27620	0	4	0	2	54	0	0	0	0	0	0	0	0	0	0	0	6	0	1	0	2	0	3	4	0	2	3	2	2	0	0	0	2	0	2	0	0	0	13	0	3	1	0	0	0	9	8	0	1
otu43033	0	5	0	0	2	0	2	0	0	0	1	0	4	0	0	0	17	9	0	0	3	18	0	15	5	2	0	0	0	0	8	0	1	3	2	0	7	0	0	1	3	0	3	15	0	0	0	10	0
otu11572	0	0	3	0	2	2	0	3	0	11	0	4	0	0	0	0	0	0	2	2	3	0	0	1	6	4	0	0	0	5	1	3	0	8	0	0	1	0	0	0	0	0	0	3	4	1	0	0	0
otu55324	0	3	0	0	0	0	0	0	0	0	77	2	0	0	0	0	0	0	0	0	0	0	0	3	0	0	0	0	0	0	0	0	24	8	0	0	0	0	3	0	39	0	0	0	0	0	14	0	0
otu45388	10	0	7	1	2	2	22	2	0	0	0	0	0	0	0	0	0	0	0	0	2	0	11	0	1	1	0	1	19	0	0	0	0	0	0	0	0	0	0	0	1	0	1	4	5	10	0	2	0
otu64329	0	2	8	5	0	26	3	0	0	0	0	3	0	3	0	1	2	1	2	1	0	0	2	6	1	4	7	0	0	2	0	0	0	0	0	1	2	1	10	4	2	0	2	0	3	0	4	0	0
otu15331	1	3	2	0	2	1	3	1	0	3	1	3	0	0	0	0	4	2	0	0	1	0	1	0	3	1	1	2	4	10	0	3	1	0	0	0	3	3	4	4	1	1	1	0	0	3	0	3	0
otu45936	0	0	2	8	0	8	0	0	0	6	3	0	9	0	0	0	0	0	54	0	0	2	0	0	0	1	0	0	0	0	0	2	0	5	1	0	1	6	0	0	0	0	4	3	0	0	0	1	0
otu22784	4	0	1	0	0	2	4	0	0	0	0	0	8	0	3	0	0	3	0	0	0	23	7	1	0	0	0	0	1	0	0	0	0	0	14	0	0	0	0	0	0	0	1	40	0	2	0	0	0
otu52905	0	3	9	0	0	0	0	0	0	0	15	9	0	0	0	0	0	0	0	0	0	0	0	14	0	0	0	2	0	0	0	0	2	5	0	0	5	0	15	0	13	3	2	0	0	0	0	0	7
otu57974	0	0	5	2	2	2	2	0	0	3	8	3	7	0	3	0	6	2	11	0	3	6	0	1	7	0	2	2	0	5	0	0	3	9	2	2	2	0	0	0	0	1	1	3	0	1	1	3	1
otu6746	5	10	0	1	4	0	0	0	0	0	2	1	0	0	1	0	0	5	0	2	0	0	1	8	0	2	4	1	12	0	0	0	6	2	5	3	3	0	1	7	1	4	0	0	0	0	3	0	0
otu30680	0	0	0	2	0	2	0	0	0	0	0	0	2	0	0	0	0	0	0	0	0	0	0	0	0	7	3	3	0	0	4	0	0	0	2	10	1	0	3	2	8	5	1	0	0	8	0	6	0
otu10930	1	0	0	0	1	6	0	0	1	0	1	0	2	0	0	0	0	0	0	0	1	0	2	0	1	8	0	4	2	0	3	0	0	0	1	11	0	0	0	0	1	3	3	1	0	1	1	3	0
otu31725	0	0	13	0	1	2	2	1	0	3	0	5	0	7	2	0	0	4	0	0	0	0	0	0	4	4	5	0	0	2	0	2	0	4	3	0	1	3	4	4	0	0	0	0	4	2	10	0	2
otu13657	0	0	0	0	4	0	0	12	0	0	0	24	0	0	0	0	0	0	0	0	2	0	0	0	0	0	7	3	0	18	0	0	0	0	1	0	0	0	1	0	0	0	2	0	0	12	0	0	0
otu62674	5	0	0	5	0	1	1	0	0	0	0	0	2	4	3	0	0	3	0	8	2	0	0	0	0	3	4	2	0	1	0	0	2	2	16	4	1	0	0	0	2	14	6	0	0	0	1	1	0
otu63826	0	4	101	0	0	3	0	1	0	0	0	3	3	1	0	3	0	0	0	0	0	0	1	1	10	0	1	1	0	0	0	0	0	2	2	0	1	0	2	1	1	0	0	0	0	0	3	0	0
otu18538	0	2	0	0	5	0	0	9	0	7	0	0	0	1	0	10	11	0	8	0	2	0	0	0	5	0	2	0	2	16	2	23	0	2	0	0	0	9	0	0	0	0	0	1	1	0	4	0	3
otu51469	0	1	0	0	2	0	0	6	0	1	0	0	0	1	0	8	3	1	3	0	0	0	0	1	2	0	0	0	1	18	0	12	0	0	0	0	0	24	0	0	0	0	0	0	3	0	3	0	15
otu64911	2	10	0	2	8	0	1	2	1	3	0	1	0	0	0	6	2	1	2	2	0	0	0	10	4	2	0	0	2	3	4	12	4	1	0	0	1	3	0	0	0	1	1	0	7	1	6	0	3
otu31214	0	0	12	0	0	2	1	0	0	1	0	44	0	1	0	2	0	0	0	0	0	0	0	0	37	0	0	0	1	0	0	0	0	0	0	0	0	0	0	0	0	0	0	0	0	0	9	0	47
otu56679	0	1	0	0	5	0	2	5	0	2	0	0	2	1	1	2	2	0	0	1	0	0	3	2	4	0	0	0	1	8	0	24	4	0	0	1	7	2	0	0	0	0	0	0	9	0	8	0	0
otu38664	0	0	0	3	0	5	0	0	2	0	2	0	3	0	1	0	0	0	1	0	2	0	0	0	0	13	0	6	3	0	1	0	0	0	3	16	0	0	2	0	8	3	3	2	0	4	0	2	0
otu48011	0	0	0	0	0	0	2	0	0	0	0	0	0	0	0	0	0	0	0	0	0	0	2	13	6	3	0	0	3	0	14	0	2	12	4	0	7	0	1	4	3	2	2	1	0	0	2	18	1
otu58274	0	0	0	0	0	0	0	2	0	0	0	0	0	0	0	0	0	0	2	0	4	0	0	0	9	0	0	0	0	0	0	0	0	0	0	0	0	0	0	0	0	0	59	0	0	76	0	0	0
otu50565	0	0	0	0	0	0	0	0	0	0	0	0	0	0	0	0	0	0	0	0	0	0	0	0	0	0	0	0	0	0	9	0	0	4	2	0	0	0	0	0	0	0	0	0	0	0	0	84	0
otu26440	0	0	0	0	0	0	10	0	53	0	0	0	0	0	0	0	0	2	0	0	0	0	0	0	0	0	0	0	0	0	8	0	0	0	0	0	0	0	0	3	0	0	3	3	19	0	0	0	0
otu42645	5	2	0	4	0	0	0	3	3	0	7	11	0	0	0	0	0	0	4	0	0	0	3	7	0	5	0	0	0	0	1	0	3	7	0	0	0	0	0	0	7	0	0	0	0	5	0	0	1
otu63813	0	2	0	1	0	6	0	7	0	0	0	0	0	0	10	0	0	0	3	0	1	5	0	4	3	2	0	3	0	2	0	0	0	0	0	0	3	0	2	0	5	0	2	5	1	0	1	26	0
otu68124	0	1	6	2	8	1	0	3	5	0	3	2	0	3	0	4	0	0	1	0	0	0	0	5	14	2	1	0	0	3	12	2	2	3	0	0	3	2	0	2	0	0	2	0	3	2	0	0	2
otu28086	0	0	2	5	0	0	2	2	0	2	0	4	2	0	4	0	3	0	13	0	1	4	0	1	3	8	0	0	0	6	5	1	0	5	0	0	0	1	2	0	1	0	2	10	2	0	0	0	0
otu62757	1	0	0	0	0	0	1	0	0	0	0	1	0	0	0	0	0	0	0	26	46	0	0	1	0	0	0	0	0	0	0	0	1	0	0	0	0	0	0	0	0	5	5	0	0	0	0	0	0
otu24280	3	2	1	0	1	2	3	0	0	0	2	0	2	0	0	0	0	2	0	2	0	0	1	5	0	2	0	2	2	0	2	0	8	3	1	2	4	0	4	8	0	6	0	0	2	0	5	2	0
otu26470	0	0	0	15	2	0	5	1	0	0	0	0	4	0	0	0	10	0	0	7	7	0	25	9	0	5	2	1	1	0	0	0	0	0	2	0	0	0	3	0	0	5	3	0	0	1	0	2	0
otu30673	0	0	0	0	0	0	0	0	0	0	0	0	0	0	0	0	0	11	9	0	0	0	0	0	0	0	0	0	4	0	0	0	0	0	12	0	0	0	8	23	13	0	0	31	0	0	0	12	0
otu38754	0	0	0	2	0	4	0	0	0	0	0	0	0	0	0	0	0	0	0	0	0	0	0	0	0	0	0	6	1	0	0	0	0	0	0	0	0	0	2	5	0	10	0	2	0	0	0	3	0
otu45717	0	0	0	4	0	0	0	12	0	0	0	0	0	0	0	0	4	0	0	0	0	0	0	0	0	0	0	0	0	4	0	3	0	0	0	0	0	0	3	0	0	0	0	0	0	0	0	0	0
otu17063	0	2	2	1	3	0	0	2	3	2	3	2	0	2	1	5	6	0	0	0	0	0	0	0	7	0	3	0	6	8	1	13	0	1	0	0	0	7	3	2	0	0	0	0	20	0	0	0	4
otu40736	0	4	5	2	0	0	2	1	1	0	0	2	4	0	0	0	4	2	2	0	4	5	2	6	4	4	0	0	0	2	7	0	0	5	0	0	1	0	0	1	3	0	0	2	0	8	0	12	2
otu49880	0	0	0	1	0	1	0	0	6	3	0	2	0	10	0	24	2	2	0	0	0	0	0	0	0	0	0	0	0	0	0	0	0	0	0	5	2	27	0	1	0	0	0	0	8	0	0	0	30
otu5520	0	0	0	2	0	2	0	0	0	0	0	0	0	0	0	0	0	0	0	0	0	0	0	0	0	0	0	4	0	0	0	0	0	0	0	0	0	0	0	0	0	0	5	2	0	0	0	2	0
otu5916	0	0	0	0	0	0	0	0	0	0	0	0	0	0	0	0	0	0	0	0	0	0	0	13	3	4	1	2	14	0	2	0	3	6	6	0	13	0	2	5	2	4	0	1	0	0	0	14	0
otu20330	0	0	0	0	0	0	0	0	0	0	0	0	0	0	0	0	0	0	0	0	0	0	3	0	3	1	1	0	0	0	0	0	1	4	3	0	1	3	2	0	1	0	16	55	0	0	2	5	1
otu28129	4	0	2	0	0	1	8	0	0	0	0	0	0	1	0	0	1	0	2	0	3	0	8	0	4	4	0	2	13	0	0	0	0	0	2	2	0	0	1	0	3	0	2	3	0	7	0	14	0
otu44090	0	1	0	3	2	5	0	1	0	0	1	0	0	0	0	0	7	0	3	0	0	0	0	0	2	0	0	1	0	4	0	0	7	1	0	0	3	0	13	8	0	1	0	0	0	0	5	0	5
otu50848	2	3	1	0	3	2	0	3	1	1	1	3	0	0	0	4	1	0	2	0	0	0	1	7	12	4	5	0	3	7	4	9	5	2	0	0	3	2	0	4	0	0	2	0	0	0	2	0	4
otu6945	23	4	0	0	2	0	7	0	2	0	2	0	4	0	0	0	0	0	0	4	0	0	6	5	2	2	1	0	3	0	1	0	2	4	0	3	3	0	0	0	10	3	3	0	1	29	4	1	0
otu12073	0	0	0	0	8	4	0	0	0	0	10	0	0	0	4	0	19	8	7	0	0	0	0	0	0	0	7	8	14	0	0	0	11	0	0	0	0	0	7	5	0	0	0	2	0	0	2	0	0
otu46393	0	2	0	1	0	0	0	0	0	0	0	2	0	0	0	0	26	17	0	0	0	4	0	0	0	0	0	0	0	1	0	0	0	0	0	0	2	0	3	4	0	0	0	0	0	2	0	0	5
otu51616	0	0	0	0	3	0	0	0	3	6	0	6	0	15	4	41	0	9	4	0	0	0	0	0	0	0	2	0	0	0	4	5	0	5	0	0	4	5	0	0	0	0	0	0	2	0	2	0	0
otu40348	1	4	3	1	3	0	1	3	1	0	0	0	0	0	0	0	0	2	1	0	0	0	0	1	2	0	5	0	9	6	2	0	0	2	0	0	3	5	2	8	0	0	0	0	16	2	5	0	1
otu12764	0	0	0	1	2	2	2	0	0	0	2	1	0	0	1	2	2	0	0	1	0	0	0	0	5	3	2	2	0	1	0	0	0	1	0	3	1	1	2	2	0	5	4	0	8	0	7	0	0
otu26639	2	2	0	1	0	1	1	0	0	2	0	0	2	0	3	0	0	2	1	0	2	5	3	0	0	1	2	4	2	2	2	4	0	0	5	0	8	0	1	3	4	2	2	2	1	6	1	2	0
otu42188	1	0	2	0	2	3	0	0	0	1	0	3	2	1	2	0	0	0	0	0	4	4	6	1	0	1	0	4	0	5	0	3	0	0	2	2	2	0	8	2	2	3	1	1	0	0	1	0	1
otu30185	0	0	0	0	0	0	0	0	0	0	0	0	0	0	0	0	0	0	0	2	14	0	0	0	0	0	0	2	0	0	0	0	0	2	0	0	0	0	0	0	4	4	2	0	0	0	0	3	0
otu39773	5	0	2	0	0	1	3	0	0	0	4	3	3	0	0	1	0	1	0	2	2	0	3	3	1	3	0	2	5	0	3	0	6	2	2	3	3	0	6	6	0	5	0	0	0	1	4	0	1
otu2146	0	0	0	0	0	14	0	0	3	0	0	0	0	0	0	0	11	0	0	2	0	0	0	0	0	0	0	0	0	0	0	0	0	2	0	0	0	0	2	0	0	3	8	1	0	4	0	0	1
otu90	0	0	2	2	1	0	2	0	0	0	6	4	0	7	1	4	1	3	1	0	0	0	2	0	4	1	3	0	0	0	0	0	2	4	0	0	1	1	2	4	0	0	2	0	8	0	6	0	0
otu14715	0	0	0	0	0	0	0	0	0	0	0	0	0	0	0	0	8	0	0	0	0	0	0	0	0	0	0	2	0	8	0	0	0	0	0	0	0	0	0	0	3	3	35	3	0	0	0	4	0
otu18262	0	0	10	0	0	0	0	6	0	2	0	2	0	7	0	4	0	0	1	0	9	0	0	0	2	4	2	0	5	16	0	1	0	2	0	0	0	5	0	0	0	0	4	0	2	0	3	4	3
otu28127	0	0	0	0	2	0	0	3	1	2	0	0	0	3	0	30	0	0	2	0	0	0	0	4	2	2	5	0	2	4	2	8	0	1	0	0	4	16	0	0	0	0	0	0	7	0	13	0	8
otu41862	1	9	2	0	2	2	0	8	4	4	1	0	0	1	0	0	0	0	2	1	0	0	3	6	4	3	14	2	4	5	3	12	0	2	0	0	1	3	2	0	1	0	1	0	3	3	3	1	5
otu38924	8	0	0	0	2	0	4	0	0	0	0	0	0	0	0	0	0	6	0	0	0	0	6	2	1	0	1	4	0	0	0	0	8	4	2	2	0	0	0	9	0	1	0	0	0	0	7	1	0
otu66552	1	2	0	3	3	0	1	4	2	1	0	3	0	12	0	10	5	5	10	0	0	0	0	2	0	2	2	0	2	5	2	0	0	0	0	0	0	8	3	1	0	0	1	0	2	1	3	0	12
otu16359	0	0	0	0	0	0	0	14	10	7	0	4	1	0	1	6	0	0	6	0	0	0	0	0	0	2	2	0	1	9	0	12	0	1	0	0	3	13	2	2	0	0	2	0	3	0	1	0	7
otu42745	0	0	0	0	0	0	0	0	0	0	0	0	0	0	2	0	6	3	0	0	1	0	0	0	4	0	0	0	0	0	0	0	0	1	0	0	0	0	5	0	1	1	10	5	1	7	0	6	0
otu57400	0	0	0	0	0	24	0	0	0	0	0	0	0	0	0	0	0	0	0	0	8	0	0	0	5	0	0	39	0	4	0	0	0	0	0	0	0	0	14	0	0	0	0	0	0	0	0	0	0
otu54270	11	14	0	0	3	0	0	0	0	0	0	0	0	1	0	0	1	0	0	0	13	1	0	1	2	0	0	0	0	0	6	0	0	0	0	0	0	0	0	0	0	0	2	0	0	0	0	0	0
otu61717	0	0	0	0	0	0	8	0	0	0	0	0	0	0	45	0	0	0	0	0	9	0	0	0	0	0	0	0	6	0	0	0	2	0	0	0	11	0	0	0	0	0	0	0	0	0	0	0	0
otu2433	0	3	2	2	2	0	2	5	2	5	0	3	0	1	2	3	0	0	4	0	0	0	0	2	4	0	2	0	5	10	5	4	0	3	0	0	2	3	0	3	0	0	1	0	30	0	2	0	0
otu30823	0	0	1	0	0	0	1	0	6	1	3	2	7	2	8	0	2	0	3	0	3	0	0	2	0	0	0	0	1	0	19	0	0	0	4	2	0	0	0	0	1	0	3	0	0	0	0	0	0
otu48182	0	0	0	0	0	6	0	0	0	0	0	0	0	0	0	0	0	0	0	0	2	0	2	0	0	8	0	5	13	0	0	0	0	0	0	12	0	0	1	0	2	2	1	3	1	27	0	4	0
otu38637	1	2	0	3	0	0	10	2	3	2	7	1	8	0	2	0	2	0	1	0	0	0	5	2	3	0	0	0	3	0	1	3	3	0	3	0	5	2	0	0	0	0	1	0	9	4	3	0	2
otu49643	0	0	0	0	0	0	0	0	0	0	0	0	0	0	0	0	0	0	0	0	0	0	0	0	3	1	0	0	0	0	0	1	0	0	2	0	0	0	0	0	0	0	5	93	0	0	0	0	0
otu3467	0	0	0	0	0	0	0	0	0	0	0	0	0	0	1	0	3	0	0	0	0	0	0	0	0	0	0	0	0	0	0	2	0	2	0	0	0	3	1	0	0	1	17	7	0	3	0	6	0
otu3853	0	0	3	2	0	0	0	16	0	9	0	1	0	4	0	13	0	1	2	0	0	0	0	0	9	0	0	0	2	3	0	11	0	0	0	0	0	4	0	0	0	0	0	0	1	0	2	0	2
otu4925	0	0	0	0	0	0	0	0	0	0	2	0	6	0	0	0	1	0	0	0	2	0	4	2	3	4	0	0	0	0	30	0	2	10	0	0	0	2	5	0	1	0	4	0	0	0	0	3	2
otu34809	0	0	0	0	1	0	1	3	0	4	4	1	0	3	0	1	0	0	0	0	0	0	0	0	0	0	5	0	1	8	1	3	1	0	0	0	0	11	3	0	0	0	0	0	29	0	0	0	4
otu48948	0	1	0	0	7	0	0	6	0	3	0	0	0	2	0	23	3	0	2	0	0	0	0	0	3	0	4	0	2	11	2	12	0	0	0	0	0	8	0	0	0	0	0	0	1	0	5	0	9
otu6980	0	0	0	0	0	0	2	0	0	0	2	4	4	1	2	0	0	0	0	0	2	0	0	6	0	0	0	2	0	0	9	0	1	5	4	3	0	0	2	3	8	0	0	0	0	0	0	1	0
otu9484	0	0	0	1	0	0	0	0	0	2	0	1	0	8	1	11	0	0	0	0	0	0	0	0	0	0	1	0	2	4	0	0	0	4	0	7	5	11	0	0	0	0	0	0	3	2	3	0	26
otu29888	20	10	4	3	0	1	5	8	0	8	3	3	1	0	2	0	0	0	2	0	6	8	3	3	10	0	1	0	0	6	0	5	1	1	0	0	1	1	0	0	0	0	1	4	0	0	0	0	0
otu10360	3	0	3	2	1	0	0	0	3	5	0	3	2	0	3	2	2	4	0	0	7	8	1	9	2	4	0	0	0	0	11	0	0	3	0	0	0	0	0	0	0	0	1	13	0	1	0	9	0
otu34325	6	4	7	2	2	0	5	1	0	0	5	4	0	0	2	0	2	3	0	7	3	3	1	5	0	2	0	1	1	3	0	0	3	2	2	0	4	0	0	4	0	5	3	0	0	0	0	0	0
otu46824	0	0	0	0	0	0	0	0	0	0	0	0	1	0	4	0	0	0	0	3	0	0	0	0	0	2	1	0	51	0	0	0	0	0	2	0	1	2	0	0	7	0	0	0	0	0	0	0	3
otu57698	0	2	4	0	0	0	0	18	2	0	0	5	0	1	0	0	0	0	2	0	0	0	0	17	4	0	0	2	2	6	0	3	0	0	0	7	0	5	0	0	3	0	1	6	2	4	0	0	4
otu5073	11	0	0	0	0	1	7	1	0	0	0	0	0	1	0	0	0	0	0	0	0	0	6	0	0	3	0	4	19	0	0	0	0	0	2	5	0	0	2	0	2	0	1	1	1	13	0	2	2
otu16451	3	8	2	0	6	0	0	5	2	17	2	0	0	2	2	4	1	0	4	0	0	0	4	8	2	0	3	0	4	4	3	28	0	2	0	0	0	3	0	0	1	0	5	0	0	2	0	0	4
otu34745	0	1	0	17	0	0	0	0	0	0	0	0	1	0	5	0	3	2	0	3	67	0	0	0	0	2	0	0	0	0	0	0	0	0	0	0	0	0	0	0	0	0	12	0	2	0	0	1	0
otu37672	2	0	0	0	0	0	0	0	0	0	0	0	0	0	0	0	0	2	0	0	0	0	1	0	0	0	0	0	0	0	2	0	4	2	0	0	0	0	0	3	0	0	0	0	0	0	1	47	0
otu58541	0	0	0	0	0	0	0	0	0	2	0	0	4	0	2	0	0	0	0	0	0	0	0	0	0	3	0	0	0	0	0	0	0	0	2	0	2	0	0	0	0	0	0	0	0	3	0	0	10
otu18967	0	0	0	0	0	1	0	0	0	0	0	0	0	0	0	0	9	0	0	0	0	0	0	0	0	0	0	0	0	2	0	0	0	0	0	0	0	2	1	0	0	0	6	3	0	9	0	7	1
otu50431	3	11	2	0	1	0	3	0	0	0	0	0	0	0	0	0	0	0	0	3	0	0	17	42	0	0	4	0	0	0	1	2	0	3	0	0	0	2	0	0	3	2	0	0	4	4	1	0	0
otu38609	0	4	1	3	2	2	0	0	1	0	0	2	0	0	0	0	1	0	0	0	1	0	0	2	3	3	1	2	5	7	0	3	2	1	0	0	4	0	5	5	0	0	2	0	3	0	1	0	1
otu56097	0	1	0	5	0	1	0	0	0	0	0	1	3	0	0	0	5	0	0	0	0	2	1	0	0	2	3	0	12	0	0	2	0	2	0	0	2	0	0	3	0	7	0	4	10	0	1	1	0
otu56532	4	1	0	0	0	0	2	0	0	0	2	0	0	0	2	0	0	0	0	1	0	0	4	9	2	4	2	2	3	4	0	7	0	1	2	2	3	0	0	0	5	3	0	0	0	8	5	3	0
otu37914	7	0	0	0	2	0	0	0	0	0	0	0	0	0	0	0	0	0	0	0	0	0	12	0	1	0	2	11	2	0	1	0	12	4	5	1	2	0	0	5	0	3	0	0	0	0	8	10	0
otu48855	0	0	0	0	0	0	1	0	5	0	0	0	0	0	0	20	0	0	5	0	0	0	0	0	0	0	2	0	0	0	0	0	0	0	0	0	7	1	3	0	0	0	0	0	0	0	3	0	75
otu51039	0	0	0	0	0	2	3	0	0	0	0	0	1	0	3	0	0	0	0	0	0	0	0	0	0	0	0	0	1	2	0	0	0	4	2	0	0	0	2	0	1	3	0	0	2	4	3	0	0
otu370	0	0	0	0	0	0	0	0	0	0	0	1	0	0	1	0	1	0	0	0	2	5	4	1	1	3	2	2	2	6	1	3	0	0	2	0	4	0	2	1	3	4	1	1	0	4	0	3	0
otu17317	11	0	1	3	7	0	0	0	7	0	0	0	1	0	2	0	0	0	0	0	0	0	14	1	5	5	10	4	0	0	2	3	0	0	0	2	2	0	0	0	11	0	0	0	0	0	6	0	1
otu31857	0	0	0	11	3	0	4	0	1	0	0	7	0	1	6	0	2	7	2	6	2	1	0	0	1	2	0	0	0	0	0	0	0	2	0	0	0	0	0	1	0	0	7	2	5	0	5	2	0
otu64500	0	0	0	0	2	0	0	0	0	0	0	0	0	0	0	0	0	0	1	3	0	0	3	0	0	1	0	0	1	2	0	0	0	0	0	2	0	0	0	0	6	4	3	0	0	0	0	0	0
otu3174	0	0	0	0	0	0	0	0	0	0	0	0	0	0	0	0	0	0	0	0	0	0	0	0	0	0	0	0	0	0	0	0	0	0	0	0	0	0	10	0	0	0	0	0	0	2	0	0	0
otu7957	6	15	1	0	0	0	2	0	0	0	0	0	0	0	0	0	0	0	0	0	0	0	10	46	0	4	9	0	0	2	1	0	0	0	0	4	0	2	0	0	3	1	1	1	13	2	2	0	0
otu17055	0	0	0	0	0	0	0	0	0	0	0	0	0	0	0	0	40	0	0	0	0	0	0	0	0	0	0	0	0	0	0	0	0	0	0	0	0	0	0	0	0	0	14	0	0	0	0	53	0
otu45944	0	0	0	0	0	0	0	0	0	0	0	0	0	0	0	0	0	0	0	0	0	0	0	0	0	0	0	0	0	0	0	0	0	0	0	0	0	0	0	0	0	2	0	0	0	0	0	0	0
otu53143	0	0	0	0	0	0	3	0	0	0	0	0	0	0	0	0	0	2	0	28	0	0	0	0	0	0	0	3	0	0	0	0	0	0	1	6	0	0	0	6	0	21	0	0	0	0	0	0	0
otu54818	0	0	0	0	0	0	0	0	0	0	0	0	0	0	0	0	6	0	0	0	0	0	3	0	0	0	0	1	0	5	0	5	0	0	3	0	0	4	2	0	2	6	11	3	0	10	0	5	4
otu64209	0	0	0	0	3	0	0	8	0	0	0	21	0	0	0	0	0	0	0	1	2	0	0	0	0	0	4	3	0	17	0	0	0	0	1	0	0	0	0	0	0	0	1	0	0	2	0	0	0
otu11998	0	0	3	0	0	0	0	2	2	0	4	5	0	4	0	3	0	0	0	0	0	0	0	0	0	0	0	0	1	3	0	2	0	0	0	0	0	3	3	1	0	0	0	0	21	0	1	0	4
otu61040	4	1	1	0	0	2	2	0	0	0	3	0	1	0	0	0	0	3	0	5	2	0	2	2	0	2	0	2	0	0	3	0	11	1	1	2	3	0	1	8	2	8	0	0	0	2	4	1	0
otu62747	5	0	0	1	0	2	1	0	0	0	6	0	1	0	0	0	0	0	0	0	2	0	3	2	2	4	2	5	2	0	3	2	5	0	1	5	2	0	2	0	6	3	0	0	0	2	6	1	0
otu5651	0	0	0	0	2	0	0	0	0	0	0	0	0	0	0	0	0	0	0	0	0	0	0	0	9	0	0	0	0	0	0	2	0	3	0	0	0	12	6	0	1	0	0	0	0	0	3	2	1
otu17646	0	0	1	0	0	2	1	2	0	1	8	7	0	4	0	0	4	0	15	0	2	3	0	5	2	0	0	0	0	1	0	0	2	1	0	0	0	5	0	0	2	0	13	7	0	7	0	5	0
otu21641	0	0	0	0	0	0	0	0	0	0	0	0	0	0	0	0	0	0	0	0	0	0	0	0	0	0	0	0	0	0	0	0	0	0	0	0	0	0	0	0	0	0	0	0	0	0	0	0	0
otu69751	0	0	1	2	2	2	3	0	0	0	3	1	0	3	0	0	0	2	1	3	0	0	2	6	0	7	5	2	8	2	3	2	0	4	1	2	2	0	2	2	0	0	0	0	5	2	1	0	4
otu14426	1	5	3	0	4	4	1	3	0	0	3	1	0	0	0	4	2	1	0	0	0	0	0	3	4	2	1	0	4	6	6	4	6	1	0	0	1	4	3	3	0	0	3	0	11	0	0	0	0
otu26157	0	0	3	8	2	0	2	2	2	6	2	4	2	0	3	0	5	3	19	0	2	6	0	0	2	2	0	0	0	1	1	0	0	2	0	0	0	0	0	0	2	0	0	9	4	0	0	0	0
otu12678	0	0	0	0	0	0	1	3	0	0	0	0	0	0	0	0	0	0	0	0	0	0	0	0	0	0	0	0	0	39	0	0	0	0	0	0	0	0	0	0	0	0	0	0	0	0	0	0	0
otu39186	0	0	0	0	0	2	0	0	0	0	0	0	0	0	0	0	5	1	1	0	6	0	0	0	0	0	0	0	0	0	0	0	0	0	0	0	0	0	0	13	6	0	0	0	1	0	0	0	0
otu18089	0	0	0	2	0	0	2	0	0	0	0	0	0	0	1	0	0	0	0	22	0	0	0	0	0	5	0	0	0	0	0	0	0	0	0	0	0	0	0	4	0	3	0	0	0	2	0	0	0
otu62766	0	0	0	0	0	3	0	0	0	0	0	0	0	0	0	0	0	0	0	0	1	0	1	0	0	3	1	5	3	2	2	0	0	0	0	5	0	0	9	5	4	3	0	0	0	0	0	7	0
otu30451	8	0	2	3	0	2	2	0	13	0	2	1	0	0	1	0	0	2	0	9	0	3	0	4	3	3	0	2	0	0	3	0	5	5	4	0	0	0	0	0	0	2	3	9	0	0	6	0	4
otu893	1	0	1	3	1	1	0	0	3	1	0	3	1	1	1	0	2	5	1	0	1	5	2	1	0	3	0	1	3	3	1	0	0	0	2	0	10	0	4	1	3	1	2	0	0	0	0	2	0
otu1244	0	3	16	0	0	0	0	5	0	1	0	2	0	0	0	0	2	0	3	0	0	0	0	1	4	0	3	0	0	5	2	4	0	2	0	0	1	5	3	2	0	0	0	0	7	1	8	0	7
otu5795	0	0	0	0	0	1	0	0	0	0	0	0	0	0	0	0	0	7	0	0	0	0	0	0	0	6	16	0	52	0	0	0	0	0	0	0	0	0	9	0	0	0	5	2	0	0	0	0	6
otu11138	2	1	2	0	2	2	1	2	2	1	2	2	0	2	0	0	0	0	0	3	0	0	1	14	2	1	1	0	0	0	1	2	2	6	0	0	2	0	0	0	2	2	8	4	0	12	6	0	1
otu30447	0	0	0	0	0	0	1	0	1	0	0	1	0	3	0	15	0	0	0	0	0	0	0	0	2	0	0	0	3	3	0	0	0	0	0	3	0	20	0	0	0	1	0	0	13	0	3	0	22
otu52209	0	2	0	0	0	0	0	4	0	0	0	0	0	0	0	1	1	0	0	0	0	0	0	0	1	0	3	0	4	5	0	3	0	0	0	0	1	6	0	3	0	0	0	0	58	1	3	0	3
otu68714	3	0	2	2	0	1	2	0	0	2	0	0	0	2	2	0	3	2	2	0	4	7	4	0	0	0	0	1	3	5	1	0	0	2	2	0	3	0	3	0	3	1	2	1	1	4	0	6	0
otu53166	11	14	0	0	0	0	0	0	2	0	0	0	0	0	0	15	0	0	2	0	1	0	0	20	0	0	12	0	0	0	0	0	0	0	0	0	0	3	0	0	0	0	2	0	0	31	0	2	6
otu63528	0	0	2	0	9	1	2	0	0	0	6	1	0	0	2	0	7	4	2	0	0	0	1	0	0	0	4	5	10	0	0	0	11	0	0	0	2	0	7	7	0	0	0	2	0	2	1	0	0
otu3720	2	0	0	3	3	4	0	2	2	0	2	1	1	0	3	0	0	0	0	0	0	3	6	5	0	8	4	1	4	5	1	2	0	0	0	0	5	0	2	0	3	3	2	0	1	3	0	1	0
otu10293	2	0	7	0	4	4	0	0	0	0	0	2	0	0	0	0	0	4	0	0	4	0	0	0	10	0	0	4	1	0	0	0	2	5	3	0	2	0	7	5	0	0	3	2	6	0	0	0	0
otu34559	2	2	0	0	0	0	0	0	0	0	4	0	0	2	0	0	0	0	0	0	0	0	0	1	0	0	0	3	0	0	3	0	8	2	0	2	0	0	2	3	4	6	0	0	0	0	4	0	0
otu36504	0	0	0	0	0	0	0	0	8	0	0	0	0	0	0	19	0	0	4	0	0	0	0	0	0	0	0	0	0	0	0	0	0	0	0	0	10	2	2	1	0	0	0	0	0	0	3	0	84
otu45284	2	0	0	0	0	0	5	0	0	0	1	0	0	0	0	0	0	26	0	0	0	0	2	0	0	0	0	3	0	0	0	0	3	3	2	2	0	0	0	15	0	0	0	0	0	0	2	1	0
otu163	0	0	0	3	0	1	0	0	0	0	0	0	0	0	0	0	0	0	2	1	3	0	10	3	0	0	0	0	0	0	0	0	0	0	2	0	3	0	0	0	10	6	2	0	0	0	0	0	0
otu5002	0	0	0	0	0	0	0	0	0	0	0	0	0	0	0	0	0	0	0	0	0	0	2	0	2	0	0	2	0	0	3	0	2	2	2	0	1	0	2	0	0	0	11	48	0	0	1	5	0
otu6679	0	0	0	0	0	0	0	0	2	3	0	0	0	1	0	3	0	3	0	0	0	0	0	0	0	0	0	0	0	2	0	0	0	0	0	0	0	3	0	0	0	0	0	0	3	0	0	0	101
otu7860	1	5	1	1	2	0	1	0	1	0	0	3	0	2	0	0	0	0	0	0	0	0	2	3	2	2	3	0	7	9	1	6	0	1	0	0	5	2	1	8	0	0	1	0	6	1	1	0	3
otu12557	0	0	17	0	5	0	0	2	0	2	0	0	0	0	8	14	0	0	7	0	2	0	0	0	5	0	3	0	3	2	0	8	0	0	0	0	12	28	0	0	0	0	0	2	0	0	0	0	2
otu13797	0	3	0	0	0	0	0	2	0	0	0	0	0	5	0	3	0	1	0	0	0	0	0	1	3	0	0	0	5	3	1	1	0	0	0	0	0	15	0	0	0	0	2	0	20	2	2	0	12
otu27233	1	0	0	2	3	1	2	0	0	1	0	0	0	0	0	0	0	0	3	0	0	0	5	0	0	0	2	1	0	0	5	0	0	5	1	0	2	0	0	0	16	0	7	0	0	1	0	3	0
otu53724	0	0	0	0	1	0	1	2	0	0	0	2	0	3	0	11	0	0	1	0	0	0	0	0	0	0	1	0	3	3	0	4	0	0	0	0	1	18	0	0	0	0	0	0	2	0	3	0	15
otu60001	0	0	0	0	0	0	0	0	0	0	0	0	2	0	0	0	0	0	0	0	0	0	2	0	1	0	0	0	0	3	0	0	0	0	0	2	0	0	0	0	1	8	4	0	0	2	0	0	0
otu12681	1	1	3	0	2	2	0	2	3	1	0	6	2	2	0	0	0	0	2	0	2	4	6	1	0	1	0	0	1	1	0	2	0	3	1	0	2	0	0	2	6	0	0	4	0	0	1	3	0
otu54676	0	2	2	0	0	0	0	3	0	0	0	1	0	0	0	0	0	0	0	0	0	0	0	1	2	0	8	0	1	3	0	3	0	3	0	0	3	8	10	2	0	0	1	0	7	0	19	0	13
otu8615	0	0	0	13	0	2	1	0	0	0	0	0	0	0	0	0	0	0	0	0	0	0	0	0	0	0	0	13	6	0	0	0	0	0	0	0	0	0	3	0	0	0	1	0	0	17	0	2	0
otu27158	0	0	0	3	1	1	20	0	0	17	12	3	0	0	0	6	11	0	2	0	0	0	0	3	0	0	0	0	0	0	0	0	6	0	0	0	2	1	0	0	0	0	6	0	0	4	0	0	0
otu38019	2	0	0	0	1	0	3	0	0	0	0	2	0	0	0	0	0	0	0	0	0	0	3	0	1	0	0	3	0	0	0	0	2	1	0	4	2	0	0	1	0	4	0	0	0	1	2	2	1
otu39590	0	0	0	0	0	0	0	4	0	0	0	0	0	0	1	0	3	0	3	0	3	2	0	1	2	1	0	0	1	4	1	0	0	3	0	0	0	23	1	0	1	0	13	2	1	7	0	5	0
otu43263	0	1	2	3	0	4	3	0	8	0	0	3	5	0	11	0	9	6	0	0	0	0	0	0	7	6	4	0	0	0	3	0	0	7	0	0	3	0	3	0	0	0	1	3	0	3	0	4	0
otu20187	1	0	0	0	2	2	3	0	0	0	3	2	2	0	0	0	0	2	0	4	0	2	1	5	2	0	3	2	2	3	0	0	3	2	3	0	5	1	3	6	0	3	2	2	3	0	1	0	0
otu40066	5	14	0	0	4	1	0	2	0	0	2	0	0	0	0	0	0	3	0	0	0	0	0	8	2	3	3	0	13	0	0	0	4	2	2	0	0	1	0	7	3	2	0	0	0	2	2	0	0
otu42547	0	0	0	0	0	0	0	0	0	0	0	0	0	0	0	0	0	0	0	0	0	0	0	0	0	0	0	3	0	0	0	0	0	0	0	0	0	0	0	0	0	0	0	0	0	0	0	0	0
otu51062	0	0	2	0	0	21	0	0	0	0	0	0	0	0	0	0	0	0	2	0	6	0	0	0	5	0	0	23	0	12	0	0	0	0	0	0	0	0	8	2	2	0	0	0	0	1	0	0	0
otu52360	1	0	1	3	0	5	3	1	5	3	2	3	1	8	2	7	1	2	1	0	0	0	0	0	2	0	0	0	3	0	0	2	0	2	0	0	0	3	0	2	1	0	0	0	1	0	3	0	7
otu62888	6	2	0	0	0	0	0	0	0	0	0	0	9	0	0	0	0	0	0	0	0	0	2	4	0	2	0	0	0	0	23	0	2	8	1	0	2	0	3	0	0	0	2	2	0	0	0	1	2
otu10322	0	7	0	0	0	0	17	0	0	0	0	0	4	0	0	0	0	3	0	0	4	3	0	9	0	0	0	1	2	0	1	0	0	0	8	0	5	0	0	0	0	0	2	14	0	0	0	5	0
otu15403	3	1	1	1	10	0	0	2	2	3	0	2	0	1	0	0	0	0	3	0	0	0	6	5	2	0	3	0	2	6	2	35	0	0	0	0	4	1	0	0	3	0	3	0	3	3	0	0	2
otu61415	0	0	0	3	0	0	1	1	0	1	0	3	2	0	4	0	0	0	0	0	3	0	0	0	1	1	0	4	0	3	0	4	0	7	5	0	2	1	7	0	0	1	0	0	0	0	0	5	0
otu1153	1	1	0	3	0	2	3	0	0	0	2	0	2	0	1	0	2	0	0	2	0	2	3	0	0	0	0	5	2	3	0	1	1	0	3	0	0	0	2	5	7	3	0	0	0	0	0	2	0
otu7356	0	0	2	0	2	0	0	0	1	0	0	3	0	1	0	0	2	0	0	0	0	0	0	0	5	2	0	0	1	3	0	2	1	0	0	0	2	2	4	4	0	0	0	0	25	0	4	0	2
otu21862	0	0	0	0	2	0	0	3	2	0	3	0	0	4	1	0	0	2	0	0	0	0	0	0	0	0	25	0	4	0	0	9	0	3	0	6	1	0	0	3	0	0	2	0	6	25	5	0	3
otu40492	0	0	0	0	0	1	0	0	0	0	0	0	0	0	0	0	0	0	0	0	0	0	3	0	0	0	0	1	0	0	0	0	0	0	0	0	0	0	0	0	16	0	1	0	0	0	0	0	0
otu65825	0	0	0	5	0	0	2	0	0	0	1	0	0	0	1	0	0	0	3	0	2	0	5	0	0	0	2	0	0	0	5	0	0	1	3	0	3	0	0	0	24	0	2	1	2	2	0	0	0
otu31172	0	0	1	0	0	0	0	0	0	0	0	2	0	0	0	0	0	0	0	0	0	0	0	2	0	0	1	2	0	0	0	0	2	2	0	0	0	0	4	3	6	1	0	2	0	2	3	3	0
otu42860	0	0	0	0	0	0	0	0	0	0	0	0	0	0	0	0	0	0	0	0	0	0	0	0	0	0	0	0	0	0	0	0	0	0	0	0	5	0	0	0	0	59	0	0	0	0	0	0	0
otu48657	0	0	1	31	0	0	0	0	0	0	0	0	0	1	0	0	17	0	0	0	1	5	0	0	1	8	0	0	5	0	0	2	0	4	0	0	0	0	2	2	0	1	1	0	24	2	2	3	1
otu67237	1	7	0	4	12	3	4	0	0	0	0	12	0	0	0	1	3	6	0	0	0	0	7	8	0	0	2	0	0	0	0	0	2	0	3	0	3	0	3	5	2	0	3	0	0	0	0	0	0
otu7102	1	1	0	0	0	1	3	0	1	1	0	3	2	0	2	0	0	1	0	0	1	3	5	0	0	2	0	3	1	2	0	0	0	0	0	2	6	0	19	2	3	2	0	2	0	2	0	0	0
otu29679	1	2	0	0	0	0	5	0	1	0	0	0	6	0	0	0	0	0	0	0	2	0	0	4	3	1	0	0	5	0	11	0	0	0	3	0	3	0	0	1	0	0	13	1	0	13	0	1	0
otu37008	0	0	3	2	0	2	3	2	0	0	4	4	5	0	3	0	3	2	11	0	5	4	1	0	3	0	0	0	0	3	0	0	2	8	2	0	0	1	1	0	0	2	2	3	0	3	0	4	0
otu53379	0	1	4	3	0	2	2	1	0	0	1	1	0	2	1	1	0	3	3	2	0	0	3	2	0	3	3	0	0	0	0	2	0	3	1	0	1	2	6	5	0	0	2	0	3	0	15	1	1
otu65640	0	0	1	0	0	0	2	2	0	0	1	0	1	0	3	0	0	0	2	0	0	16	2	1	3	0	0	0	2	0	0	0	6	0	0	0	1	0	0	0	7	2	2	2	0	0	0	0	0
otu15387	0	0	0	3	0	0	0	0	0	0	0	0	0	0	0	0	0	8	0	25	0	0	0	0	0	2	0	0	0	0	0	0	0	0	1	0	0	0	0	2	0	9	0	0	0	0	0	0	0
otu15422	0	0	0	5	1	0	0	0	0	0	0	3	0	2	2	0	5	0	3	0	0	12	0	0	1	0	2	0	2	0	0	2	0	9	0	0	0	0	5	1	0	0	2	0	7	0	11	2	1
otu54022	0	0	0	1	0	0	4	0	0	0	2	1	0	0	0	0	0	0	0	8	4	0	8	9	0	0	2	1	0	0	0	0	0	0	0	0	0	0	1	1	0	8	3	0	1	1	0	0	0
otu4915	0	0	0	0	0	0	0	0	20	0	0	0	0	0	0	8	1	0	3	0	0	0	0	0	0	1	5	0	0	0	0	0	0	0	0	0	10	3	0	0	0	0	0	0	0	2	3	0	68
otu17546	0	0	1	0	2	2	0	0	0	0	0	0	0	3	0	0	0	0	0	2	0	0	4	2	0	3	3	1	1	7	0	2	0	0	0	1	3	0	2	2	5	3	0	0	1	5	0	1	1
otu59287	0	0	2	0	0	0	0	5	2	2	0	1	0	1	0	7	1	0	2	0	0	0	0	0	3	0	3	0	2	4	0	3	0	0	0	0	1	27	3	1	0	0	0	0	9	0	3	0	13
otu62915	0	0	0	0	2	0	2	0	0	0	0	0	0	0	0	0	0	0	0	0	0	0	0	0	0	3	2	0	0	0	0	0	6	0	0	0	0	0	1	4	0	7	0	0	2	0	4	0	0
otu1	0	1	0	1	3	0	2	5	0	3	0	4	0	2	1	9	3	0	1	0	0	0	0	0	0	0	0	0	2	5	0	4	0	1	0	0	1	7	2	1	0	0	0	0	17	0	0	0	2
otu25629	0	1	0	4	2	0	0	2	0	0	0	0	3	0	0	0	0	0	0	2	6	0	0	1	1	4	3	1	0	0	1	2	0	0	6	2	2	1	0	0	2	2	1	1	0	3	0	4	0
otu8720	0	4	2	1	4	2	0	9	3	3	1	1	0	2	2	0	0	0	3	0	1	0	2	2	5	3	16	0	2	3	2	12	0	0	0	0	1	2	0	0	0	0	2	0	0	0	0	2	1
otu10345	0	0	0	1	1	5	4	2	2	7	2	2	1	9	1	6	1	0	2	0	0	0	0	0	2	0	0	2	3	0	2	2	1	2	0	2	0	3	0	0	0	0	0	0	0	0	3	0	0
otu24943	3	1	0	5	0	0	2	6	2	0	2	1	0	0	0	0	3	0	3	0	0	8	2	3	2	8	0	0	2	0	1	0	2	3	0	0	0	0	0	0	9	0	2	0	2	2	0	0	3
otu17548	1	2	1	0	1	16	8	0	1	0	0	11	0	0	0	5	0	0	2	0	2	0	0	2	4	1	0	0	4	5	0	0	0	1	0	3	2	4	0	0	0	0	0	0	0	0	0	2	2
otu22246	0	0	0	0	0	0	0	0	0	0	0	0	1	0	0	0	0	0	0	0	0	0	1	0	0	1	0	0	1	3	0	0	0	0	0	4	0	0	0	0	0	5	2	0	0	0	0	0	0
otu69774	0	0	0	5	0	0	0	0	2	0	0	0	4	3	4	0	2	0	4	0	1	2	1	2	0	0	0	3	0	0	1	0	0	0	6	0	1	0	0	0	11	3	2	5	0	0	0	5	0
otu8438	0	1	0	1	1	2	0	3	0	0	1	0	0	0	0	0	2	0	1	0	0	0	2	0	2	4	0	1	0	2	0	1	2	1	0	0	0	0	2	0	2	1	1	0	0	0	0	3	0
otu28469	0	0	2	0	0	1	0	0	0	0	0	0	0	0	1	0	1	0	0	0	0	0	0	0	0	0	0	0	0	0	0	0	0	0	0	0	5	0	0	1	0	0	0	0	1	0	0	2	0
otu31971	0	0	0	0	2	0	2	2	2	7	1	3	0	0	2	4	2	0	0	0	0	0	0	0	3	1	5	0	1	6	0	10	0	1	0	0	1	6	3	2	0	0	0	0	6	2	2	0	5
otu36938	0	0	4	8	0	0	2	1	2	7	2	5	2	0	7	0	2	0	18	0	2	5	0	0	2	4	0	0	0	3	1	0	0	2	0	0	0	0	0	0	1	0	2	5	0	0	0	1	1
otu60655	1	0	0	3	0	0	0	0	0	0	0	0	0	0	0	0	0	0	0	0	0	0	0	0	0	0	0	3	0	0	0	0	0	0	0	0	2	0	0	2	0	4	2	3	0	0	0	2	0
otu66291	3	1	2	0	2	0	0	2	3	0	0	1	1	0	0	2	0	2	1	0	0	0	4	3	1	3	4	2	3	6	2	5	0	0	0	0	3	0	0	1	0	3	2	4	0	2	2	3	0
otu2113	0	0	0	0	0	6	0	0	1	0	1	0	4	1	1	0	0	0	0	0	3	0	1	0	0	13	0	3	0	0	2	0	0	0	2	16	2	1	2	0	3	1	1	3	0	0	1	1	0
otu4453	0	0	0	1	2	3	0	0	0	0	3	0	0	1	0	0	0	0	0	0	8	0	0	0	0	11	2	3	0	0	2	0	0	0	0	19	0	0	0	0	0	2	2	1	0	2	0	2	0
otu10901	0	0	0	0	0	0	0	0	0	0	0	0	17	2	6	0	0	0	0	0	0	0	0	0	0	9	0	0	13	0	0	0	0	0	12	2	10	5	9	0	2	0	1	0	0	20	0	0	0
otu13983	0	0	0	0	0	0	0	0	2	0	0	0	0	1	0	0	0	1	0	0	0	0	0	1	0	5	39	0	15	3	0	2	0	1	0	0	0	0	0	0	0	0	4	0	0	0	0	0	7
otu19857	0	2	5	1	7	3	1	0	3	0	0	0	0	0	1	7	0	0	4	0	1	0	0	3	10	0	2	0	0	2	3	2	3	4	0	0	2	1	0	0	0	0	0	0	8	0	0	0	2
otu24118	0	0	0	2	0	0	0	0	0	0	0	0	0	0	0	0	0	3	0	28	0	0	0	0	0	4	0	0	0	0	0	0	0	0	2	0	0	0	0	3	0	10	1	0	0	0	0	0	0
otu24219	0	11	3	0	2	0	0	19	6	4	0	10	0	0	0	3	0	0	17	0	17	0	0	0	2	3	0	0	0	9	2	2	0	2	0	0	1	0	0	0	0	0	4	0	0	0	0	2	0
otu63268	0	0	1	1	2	2	0	0	0	0	0	0	0	1	3	0	0	1	0	0	0	0	0	1	7	0	0	0	2	0	0	0	7	2	0	0	2	0	2	5	0	0	1	0	14	0	5	0	0
otu32211	0	1	0	0	1	0	0	0	0	0	1	1	0	0	0	0	0	0	0	13	26	0	0	0	0	0	0	0	0	0	0	0	1	0	0	0	0	0	0	0	1	4	3	0	0	0	0	0	0
otu41121	0	0	2	1	0	0	0	8	0	1	0	3	0	2	0	2	0	4	0	0	0	0	0	0	2	0	6	0	5	0	0	7	0	0	0	0	0	0	0	0	0	0	0	0	4	0	0	0	2
otu66608	0	0	0	0	0	5	0	4	2	0	0	0	0	5	0	3	0	0	2	0	0	0	0	0	10	0	0	0	0	1	0	1	0	0	0	0	0	14	0	0	0	0	0	0	0	0	0	0	0
otu69403	0	0	0	0	0	0	0	0	0	0	0	0	0	0	0	0	2	0	0	0	1	0	0	0	0	0	0	1	0	0	5	0	0	0	0	0	0	0	1	0	0	0	14	0	0	0	0	5	0
otu20096	0	0	0	0	0	1	0	0	0	0	0	3	0	0	0	0	0	0	0	0	0	0	0	0	0	0	3	0	0	0	0	0	0	0	0	0	0	1	16	8	0	0	1	0	9	2	4	0	0
otu21487	0	0	0	1	0	2	0	0	1	2	1	2	5	2	6	0	0	0	1	0	0	0	0	0	0	0	0	0	0	0	17	0	0	6	3	0	0	0	1	0	2	2	2	0	0	0	0	0	0
otu36380	0	0	11	0	0	0	0	3	2	1	0	6	0	0	0	0	0	0	0	0	0	1	0	1	2	0	2	0	8	0	0	0	0	4	0	0	5	2	6	0	0	0	0	0	2	1	19	0	13
otu8590	0	2	0	1	1	0	1	2	3	2	0	2	0	0	2	0	0	1	2	0	0	0	0	2	3	3	16	1	1	3	1	17	1	2	2	0	4	0	0	0	0	0	0	0	1	2	3	1	3
otu25594	3	1	0	0	0	0	0	0	0	0	2	0	8	0	0	0	0	0	0	0	0	2	0	1	0	0	0	1	0	0	28	0	1	6	0	0	0	2	4	0	0	0	0	2	1	0	0	0	2
otu40618	0	0	0	1	2	0	2	0	0	0	0	0	0	0	2	0	0	0	0	0	0	0	2	0	2	2	2	1	0	2	0	0	1	2	2	3	2	0	6	0	1	2	1	0	0	0	28	0	1
otu5212	1	1	0	2	3	1	2	0	0	0	0	2	0	0	0	0	0	0	0	6	0	0	4	3	0	1	2	4	2	1	0	0	0	2	2	4	2	0	1	2	4	6	2	0	0	1	2	0	0
otu13624	0	0	1	0	0	2	0	2	0	0	0	2	6	0	0	0	0	0	2	0	7	0	0	0	7	2	0	4	0	3	1	0	2	4	3	0	0	1	2	0	0	0	0	6	0	2	0	3	2
otu7229	0	0	1	0	0	0	1	0	0	0	87	0	3	0	0	3	0	0	0	0	0	2	0	0	0	0	0	0	0	2	0	2	0	4	4	0	0	0	0	0	0	0	2	0	0	0	0	0	0
otu12357	1	0	0	0	0	5	0	0	0	0	0	2	0	2	0	0	2	3	0	0	0	0	2	1	0	0	0	13	0	0	0	0	2	0	2	2	0	0	1	0	2	4	0	0	0	3	0	2	0
otu58627	0	0	0	0	0	0	0	0	0	2	0	0	0	3	0	0	2	0	8	0	2	0	0	1	0	0	0	12	0	3	0	0	0	0	1	7	1	0	1	0	10	6	4	0	0	0	0	2	0
otu58670	0	0	0	4	0	0	0	2	0	5	0	7	0	0	5	1	0	0	10	2	8	4	0	0	0	0	0	0	0	9	0	3	0	0	0	0	0	2	0	0	0	0	1	7	0	2	0	2	0
otu25007	6	0	4	3	0	1	0	0	6	0	0	3	0	0	0	0	0	5	0	5	0	1	0	6	2	4	0	0	0	0	3	0	4	4	2	0	0	0	0	0	0	2	2	12	2	0	7	1	1
otu38180	1	0	3	4	0	0	0	4	0	3	0	3	2	0	2	0	2	0	8	0	0	3	0	0	4	5	0	0	0	8	2	3	0	5	0	0	0	0	0	0	0	0	0	7	0	0	0	0	0
otu67077	0	12	8	0	1	0	1	11	2	0	4	3	0	0	0	1	1	9	0	2	0	0	2	6	4	0	10	0	0	4	2	0	2	0	1	0	0	0	0	6	0	0	1	0	0	0	0	0	0
otu69820	0	0	1	0	2	0	2	0	0	0	0	2	0	2	0	0	1	1	1	0	0	0	4	2	0	5	0	1	3	4	0	0	0	0	0	2	5	0	5	2	6	2	2	0	0	8	0	0	0
otu25088	1	1	0	1	2	2	0	1	0	0	1	2	0	0	1	0	0	0	0	0	0	0	4	4	2	0	0	2	3	0	3	0	4	2	0	0	3	0	0	0	6	6	1	0	0	4	0	3	0
otu28397	4	2	0	4	2	3	1	0	3	0	1	3	2	3	4	0	0	2	3	1	6	8	3	0	0	0	0	0	0	1	0	0	0	0	1	1	1	0	2	4	3	0	1	2	0	0	0	1	0
otu42297	0	0	1	0	0	0	0	6	0	0	0	0	0	0	0	0	0	0	2	0	0	0	0	1	0	0	0	0	0	15	0	0	0	0	0	2	0	5	0	0	2	0	0	0	0	0	0	0	0
otu42780	0	0	0	0	10	2	0	0	0	0	6	1	0	0	3	0	10	4	4	0	0	0	0	0	0	0	6	4	12	0	0	0	12	0	0	0	2	0	11	6	0	0	0	2	0	0	1	0	0
otu41489	0	0	0	1	0	0	0	0	0	0	0	0	0	0	0	0	0	0	0	0	0	0	0	0	0	0	0	2	0	0	0	0	0	0	3	0	0	0	0	0	33	0	2	0	0	0	0	0	0
otu57721	0	0	5	0	0	2	0	0	0	0	0	3	5	0	18	12	17	0	0	0	0	0	0	0	0	0	1	0	0	11	0	0	15	2	1	0	0	0	2	0	0	0	0	0	0	0	1	0	2
otu59081	0	0	0	2	0	0	0	1	3	2	0	0	0	8	1	6	0	2	2	0	0	0	0	0	0	2	2	0	0	4	0	3	0	3	0	0	2	14	2	2	0	0	0	0	2	2	1	0	8
otu9834	1	3	0	1	0	0	3	0	3	0	7	5	1	0	0	2	0	0	0	0	0	0	0	5	4	4	0	1	0	0	3	0	5	11	3	0	0	0	0	0	3	0	0	3	0	0	3	3	0
otu68026	0	0	0	2	0	0	0	0	0	0	0	0	0	0	0	0	0	0	54	0	0	0	0	0	0	3	2	0	0	5	0	0	0	0	0	0	0	0	0	0	15	0	0	0	0	8	0	0	0
otu26596	0	0	0	0	0	0	0	1	0	0	0	0	0	0	1	0	2	0	0	0	0	0	0	0	4	0	0	1	0	2	0	0	0	8	1	0	0	0	2	0	1	4	0	0	0	0	1	0	0
otu53979	0	0	0	3	0	0	1	0	0	0	0	0	0	0	0	0	0	0	0	0	0	0	6	0	0	0	0	2	0	0	0	0	0	0	22	0	0	0	0	0	28	0	2	0	0	0	0	0	0
otu70426	3	2	2	0	4	2	1	0	0	0	3	1	0	1	0	1	1	2	0	0	1	0	0	4	3	2	2	0	4	0	4	0	7	2	0	1	2	0	0	3	0	0	0	0	7	4	0	0	0
otu8751	0	0	0	2	0	4	0	0	0	0	2	0	0	0	0	0	0	0	0	0	1	0	0	0	0	3	0	0	0	0	14	0	0	0	2	3	0	0	0	0	0	0	2	0	0	0	0	8	0
otu10427	2	0	6	0	11	4	6	0	0	8	0	2	5	1	13	0	7	0	0	0	0	3	0	0	7	0	1	3	1	0	0	11	0	5	0	1	0	0	2	0	0	0	0	0	3	0	0	0	0
otu43366	2	0	0	2	8	1	6	0	1	0	0	5	4	0	6	23	3	3	10	0	3	4	0	0	2	0	0	0	0	0	0	0	0	0	0	0	5	0	0	0	2	0	0	0	0	0	0	0	6
otu59919	1	0	0	0	2	2	1	0	0	2	0	1	0	2	2	0	1	0	0	0	1	2	3	1	0	0	0	2	2	5	0	3	0	3	1	0	4	0	0	3	9	2	2	2	0	1	0	5	2
otu20838	0	0	0	0	0	0	2	0	0	0	0	0	0	0	0	0	0	0	0	23	0	0	0	0	0	0	0	5	0	0	0	0	0	0	0	3	0	0	0	5	0	12	0	0	0	0	0	0	0
otu22093	0	2	0	1	0	3	0	0	0	0	0	6	0	0	0	0	0	0	0	0	2	0	0	1	6	0	0	0	0	0	0	1	0	3	0	0	0	0	1	0	0	0	15	3	0	2	0	6	0
otu27273	0	0	0	2	0	4	0	0	0	0	0	0	0	1	13	0	0	0	0	32	0	0	0	0	0	7	7	0	0	0	0	0	0	0	0	0	0	0	0	0	0	0	0	0	0	0	0	0	3
otu15294	0	0	3	2	2	3	0	0	0	0	0	1	0	2	0	0	1	0	0	3	0	0	3	0	0	8	4	2	0	0	0	0	2	0	0	0	1	0	4	11	0	0	0	0	3	0	5	0	0
otu34693	0	0	0	8	0	1	10	5	0	2	0	0	3	2	0	0	1	0	8	1	3	0	0	2	0	0	1	0	1	20	1	0	0	0	2	2	0	2	0	0	0	0	0	0	3	0	0	3	0
otu31368	0	0	2	0	0	2	2	0	0	0	1	1	0	0	2	0	1	0	1	0	0	2	2	0	1	0	1	1	3	5	0	5	1	1	1	1	5	0	5	4	1	2	0	0	0	6	2	0	1
otu37717	5	0	6	2	0	2	1	0	7	0	0	2	1	0	0	0	2	3	0	7	0	3	0	4	2	3	0	1	0	0	2	0	2	5	4	0	0	0	0	0	0	2	3	6	0	0	6	0	3
otu43713	0	0	0	0	0	1	0	0	0	0	0	0	0	0	0	0	10	4	0	0	13	0	0	0	0	0	0	0	0	0	0	4	0	0	0	0	0	0	0	33	0	0	0	0	0	0	0	0	0
otu55874	0	7	5	1	2	0	0	23	0	0	0	1	15	0	0	0	0	0	8	0	2	0	0	2	19	3	5	0	2	4	0	1	0	1	0	0	1	0	0	0	3	0	1	0	0	0	0	7	0
otu57239	0	5	0	0	0	0	12	0	0	0	0	0	6	0	0	0	1	0	0	1	0	4	0	12	0	0	0	0	5	0	3	0	0	0	8	0	8	0	0	0	0	2	0	20	0	0	0	7	0
otu17246	4	0	1	0	0	0	2	0	0	0	0	0	0	0	0	0	0	0	0	0	1	2	3	0	3	0	1	0	4	0	0	0	0	0	2	3	0	0	0	0	3	0	0	6	3	20	0	6	0
otu65491	0	0	0	2	0	4	0	0	0	0	3	0	0	0	0	0	0	0	0	0	2	0	0	0	0	7	0	3	0	0	8	0	0	0	0	7	0	0	0	2	3	3	2	0	0	0	0	10	0
otu18860	0	0	0	0	0	0	0	8	0	15	0	2	2	0	0	0	0	0	9	1	0	1	0	0	0	0	0	0	0	14	0	0	0	4	0	0	0	20	6	0	0	0	3	3	0	0	0	4	0
otu30736	0	1	2	5	2	2	1	0	2	0	3	0	0	0	0	0	1	2	0	0	5	0	1	1	4	3	0	0	0	2	0	0	4	2	0	0	1	0	1	3	0	0	1	0	11	0	3	0	0
otu64197	0	0	2	1	1	2	0	1	0	0	0	2	3	10	0	0	2	0	12	0	6	3	0	3	1	2	2	0	0	9	0	0	0	2	0	1	2	0	0	0	3	0	5	0	0	4	0	2	0
otu7468	0	0	0	0	0	0	0	0	0	0	0	0	3	1	3	0	0	0	0	0	0	0	0	0	2	0	0	0	0	0	16	0	0	5	0	0	0	0	0	1	2	1	0	0	0	0	0	0	5
otu34801	0	3	0	2	0	0	4	7	0	0	0	1	1	0	2	6	0	2	0	0	15	3	0	3	4	0	4	0	0	3	0	0	0	0	4	1	0	3	0	0	0	0	10	3	0	7	0	0	0
otu7838	0	1	0	0	0	1	1	0	0	0	3	0	2	0	0	0	0	1	0	3	1	0	1	0	0	3	0	2	3	0	4	0	5	2	0	1	3	0	1	6	0	3	0	0	0	0	1	1	0
otu24392	0	7	1	1	3	2	5	0	0	0	0	8	0	0	0	0	6	4	0	0	12	10	0	14	2	0	0	0	0	0	0	0	0	11	0	0	0	0	0	0	3	0	7	4	0	0	0	3	1
otu36194	5	1	1	2	0	0	3	0	0	0	0	0	2	2	0	0	0	0	0	2	0	0	1	0	0	2	0	5	3	1	2	0	0	1	1	7	1	0	2	0	4	5	1	0	1	2	1	0	0
otu37770	0	0	0	2	0	0	0	1	11	0	33	0	0	0	0	9	5	0	0	0	3	0	0	0	3	0	2	0	0	0	0	0	0	0	1	2	2	6	0	0	0	0	4	0	0	0	0	0	4
otu57573	0	2	2	0	2	2	2	3	0	0	0	2	0	1	0	1	0	0	0	0	0	0	1	2	3	2	3	2	3	4	1	2	2	0	0	0	2	2	3	1	0	1	1	0	9	0	4	0	3
otu67997	0	0	0	3	0	0	0	0	0	1	1	0	0	1	4	1	41	0	0	0	1	3	0	0	0	0	0	0	0	0	0	1	0	0	12	0	0	2	0	0	2	0	0	10	0	0	0	0	0
otu17780	0	1	3	0	2	0	3	5	0	0	0	1	1	0	0	0	0	2	0	0	0	0	9	8	3	0	7	0	0	2	0	2	0	2	0	0	3	3	0	0	0	0	0	0	11	2	1	2	2
otu54261	1	0	1	0	0	0	0	0	1	2	0	4	2	0	3	0	3	2	0	0	3	5	0	5	3	3	0	0	0	0	7	0	0	2	1	0	0	0	3	0	1	0	0	4	0	2	0	15	0
otu10969	0	0	0	3	10	0	0	0	0	1	0	0	0	0	0	0	0	0	0	0	0	0	0	0	0	3	0	3	0	0	0	0	0	0	10	0	0	0	0	16	0	0	0	0	0	0	0	0	0
otu16812	0	1	2	2	3	0	0	0	0	0	0	2	0	3	2	0	2	0	3	0	0	0	2	0	0	0	4	0	4	4	0	3	0	1	0	0	5	6	0	5	2	0	0	0	5	1	4	0	3
otu3140	0	0	2	11	0	3	2	0	0	0	0	0	2	0	5	0	1	0	40	0	3	0	0	0	5	3	0	0	0	0	0	0	0	0	0	0	13	0	0	0	3	0	0	0	0	2	0	0	7
otu21884	0	0	0	0	0	0	0	0	3	0	0	0	0	0	0	0	0	0	0	0	0	0	0	0	0	0	0	0	0	0	1	0	0	0	0	0	0	4	3	0	0	0	2	0	0	0	0	2	0
otu40283	11	11	13	0	0	4	0	1	0	0	9	3	0	0	2	0	0	3	0	0	0	1	1	18	0	0	3	0	2	3	0	1	4	1	0	0	0	0	0	3	0	0	0	0	0	0	0	1	0
otu44697	0	0	0	0	0	2	1	0	0	0	3	1	1	1	2	0	0	0	0	0	0	0	0	0	0	0	0	2	0	0	4	0	0	2	1	2	0	0	2	3	7	2	0	0	0	0	0	0	0
otu57605	1	0	0	0	6	0	0	5	0	10	0	0	0	0	0	0	3	0	0	0	0	0	0	4	0	0	2	0	0	15	0	65	0	0	0	0	0	2	0	0	0	0	0	0	0	1	0	0	0
otu1693	1	0	0	2	4	0	15	0	1	0	0	8	1	0	3	1	5	0	0	0	0	0	0	0	1	0	0	0	2	0	0	0	0	2	0	1	4	0	1	2	0	0	0	0	3	0	7	0	2
otu12134	0	0	0	0	0	1	0	0	3	7	0	0	0	6	0	19	0	0	0	0	0	0	0	0	0	0	1	0	1	2	0	0	0	2	0	5	2	20	0	0	0	0	0	0	3	0	1	0	15
otu20062	0	0	0	0	0	0	0	0	0	0	0	0	0	0	0	0	0	0	0	0	0	0	0	0	0	0	0	1	0	1	0	0	0	0	1	0	0	0	4	0	0	0	4	12	0	7	0	13	0
otu1472	0	6	0	7	4	0	1	0	0	0	0	0	1	0	2	0	1	0	0	0	10	0	0	2	0	3	0	0	0	0	6	2	0	0	0	0	5	0	0	0	0	5	0	2	0	2	0	0	0
otu2769	0	0	6	2	0	5	6	0	0	0	3	4	3	1	4	1	7	0	6	0	0	6	0	0	0	0	0	0	0	4	1	0	2	6	1	0	0	0	0	0	3	0	0	4	0	0	0	0	0
otu28165	0	0	1	0	0	2	4	1	0	0	1	0	0	0	0	0	1	0	0	0	0	0	0	2	1	1	2	3	0	0	0	0	4	4	0	1	0	0	9	1	0	0	0	0	4	0	9	0	0
otu70051	0	3	0	0	2	0	0	3	0	0	0	0	0	0	0	2	0	0	0	0	0	0	0	3	3	0	6	1	4	7	2	13	0	0	0	0	2	5	1	0	1	0	0	0	16	1	3	0	5
otu17239	0	0	0	2	0	1	2	0	0	3	0	1	0	0	0	0	3	0	0	0	1	0	9	0	0	0	0	6	0	0	2	4	0	0	15	0	0	0	0	0	0	0	5	0	0	0	0	1	0
otu53781	0	0	3	2	0	0	4	2	0	0	2	0	1	1	0	0	2	0	0	0	0	0	0	0	0	1	3	5	1	0	0	0	8	3	0	2	0	0	7	2	0	1	2	0	0	0	3	0	0
otu16981	0	1	1	0	3	0	0	1	2	5	0	6	0	0	9	16	0	0	0	0	3	0	0	4	2	0	8	0	0	4	0	0	0	2	0	0	3	8	0	2	0	0	2	0	5	0	1	0	4
otu34640	1	0	0	0	0	0	3	0	0	0	0	0	0	0	19	0	0	0	0	0	6	0	0	0	0	0	0	0	6	0	0	0	0	0	0	0	12	0	0	0	0	0	0	0	0	0	0	0	0
otu37423	0	0	0	7	0	0	0	0	0	0	0	0	0	0	0	0	0	0	0	25	0	0	0	0	4	2	0	0	0	0	0	0	0	0	0	2	0	0	0	0	0	4	0	0	0	0	0	0	0
otu65539	3	2	0	0	2	0	0	0	0	0	3	0	0	0	1	0	0	2	0	0	0	0	2	4	0	0	4	0	0	0	2	1	2	4	1	4	2	0	0	0	4	2	0	0	0	0	9	2	1
otu59491	0	2	1	0	0	0	0	0	2	3	2	3	0	0	0	0	3	2	0	0	2	0	0	4	8	4	0	0	1	2	8	3	0	2	0	0	1	1	2	0	0	0	2	0	4	0	2	8	2
otu68340	0	1	3	1	5	2	0	1	0	0	2	1	0	3	0	5	0	0	0	0	0	0	0	4	13	1	4	0	3	3	5	3	5	1	0	0	5	2	0	0	0	0	0	2	0	0	0	0	3
otu7956	0	0	0	0	0	0	1	0	0	0	0	0	0	0	0	0	0	0	0	2	2	0	5	2	0	0	1	2	0	4	0	7	0	0	2	3	1	0	2	0	5	5	1	1	0	10	2	0	0
otu15717	0	0	0	0	2	4	1	0	2	0	0	2	0	0	0	2	2	1	2	0	0	0	0	1	11	3	1	0	0	6	1	5	1	2	2	0	3	2	3	0	0	0	1	0	0	0	2	0	0
otu34366	0	0	0	4	0	0	0	0	0	0	0	0	1	1	5	0	6	0	6	0	2	0	0	9	5	1	0	0	3	2	0	0	0	4	0	0	4	0	0	0	13	0	0	0	0	0	0	2	0
otu58940	0	0	0	1	0	3	0	0	0	0	0	0	0	24	18	0	0	0	0	3	0	0	0	0	0	3	0	0	2	0	0	0	0	0	0	0	0	0	0	0	0	0	0	0	0	0	0	0	3
otu68437	0	4	1	0	0	0	0	3	0	0	0	4	1	0	0	0	0	0	5	0	0	4	1	3	3	3	3	0	0	5	1	0	0	3	0	0	2	1	0	0	1	0	1	1	4	0	0	1	0
otu66056	0	0	0	1	1	0	0	0	0	2	0	2	0	4	1	0	2	1	0	0	0	0	1	3	0	0	3	0	5	6	1	4	0	0	0	0	4	3	0	10	1	0	0	0	6	0	0	0	0
otu69569	0	0	0	0	0	0	0	0	0	0	0	0	0	0	0	0	0	0	0	0	0	0	0	0	0	2	0	0	0	0	0	0	0	0	0	0	0	0	0	0	0	0	0	0	0	0	0	1	0
otu69920	0	0	0	0	0	0	0	1	0	0	4	10	0	0	2	5	0	0	6	0	23	0	0	0	0	0	0	0	0	2	0	2	1	8	0	0	0	3	0	0	0	0	0	1	4	5	0	0	0
otu41291	0	3	0	2	3	2	0	9	0	0	1	0	0	1	0	3	0	0	1	0	0	0	0	4	0	2	23	0	4	2	3	6	0	0	0	0	0	2	1	0	0	0	2	1	3	3	1	0	7
otu53623	2	1	0	0	1	0	0	1	0	1	1	0	0	4	2	0	0	0	1	0	2	4	5	0	0	2	0	4	2	4	0	0	0	0	6	2	5	0	3	3	4	2	2	2	0	0	2	2	0
otu6071	0	0	0	0	0	2	0	2	0	0	0	0	0	0	0	0	0	0	0	0	0	0	2	2	4	0	5	0	2	1	2	0	0	4	0	1	2	2	0	0	2	0	4	3	0	1	0	1	0
otu2861	14	1	1	0	0	0	5	0	0	0	0	0	0	0	0	0	0	0	0	1	3	0	2	9	1	3	1	0	0	0	2	2	3	2	0	2	0	0	0	0	7	0	1	1	5	14	6	0	0
otu24439	0	0	0	0	0	0	0	0	0	0	0	0	0	0	0	0	0	0	0	0	0	0	0	0	4	0	4	0	1	9	0	10	0	3	0	0	2	10	6	3	0	0	0	0	0	0	14	0	12
otu28477	0	0	0	0	0	0	3	2	2	0	0	0	3	0	0	0	0	0	0	0	1	0	3	6	2	0	2	4	4	3	0	6	0	0	2	2	2	0	0	0	0	1	0	0	4	10	1	2	2
otu47338	0	0	0	0	0	0	0	0	0	0	0	0	0	2	0	0	0	0	0	0	0	35	0	0	0	0	0	0	0	9	0	4	0	0	0	0	0	0	0	0	0	0	0	0	0	0	0	0	0
otu56590	0	0	0	0	25	3	0	3	0	0	0	4	0	1	0	0	2	0	0	0	0	0	0	1	0	2	2	0	22	3	0	0	0	2	1	0	0	0	0	0	1	0	0	2	0	0	2	0	0
otu19796	0	0	1	0	0	4	5	0	0	0	0	2	1	2	2	0	4	0	1	0	0	0	1	1	4	0	0	3	1	0	0	0	3	4	3	0	0	0	0	0	0	4	0	0	0	0	2	1	0
otu29961	0	1	0	3	0	4	0	0	0	0	0	1	12	0	0	0	0	0	0	0	0	0	0	1	0	1	2	7	7	0	0	0	0	0	2	0	0	0	0	0	0	0	6	0	0	26	0	3	1
otu9694	0	0	0	0	0	0	0	0	0	0	0	0	0	0	0	0	0	0	0	0	0	0	0	0	0	0	0	0	0	0	0	0	0	0	0	0	0	0	0	0	0	0	0	0	0	0	0	0	0
otu22955	0	5	1	3	0	0	3	2	0	0	0	1	0	0	2	0	2	8	6	2	7	4	0	11	2	0	1	0	0	2	0	0	0	0	0	0	0	0	0	0	1	0	2	2	0	1	0	4	0
otu37215	0	0	0	0	3	0	4	3	2	6	1	1	0	4	2	4	4	0	2	0	1	0	0	2	0	1	3	0	2	1	2	3	0	0	0	0	4	14	3	0	0	0	1	0	0	0	0	0	4
otu40320	0	0	0	0	0	3	0	0	0	0	0	0	0	0	0	0	0	0	0	0	0	0	0	0	0	0	0	3	1	0	0	0	0	0	0	0	1	0	2	4	0	2	0	5	0	0	0	0	0
otu53351	0	0	0	0	0	0	0	0	0	0	0	1	0	3	0	7	0	4	2	0	0	0	0	0	0	0	0	0	2	0	3	2	0	1	0	0	3	5	0	0	0	0	2	0	4	0	14	0	4
otu6565	0	4	3	0	0	0	0	4	2	0	0	4	2	0	0	1	0	0	0	0	0	0	10	12	3	0	5	0	0	3	1	0	0	2	0	0	2	2	0	0	0	1	0	0	5	2	1	1	0
otu19258	0	0	0	2	0	0	0	0	0	54	0	1	0	0	0	0	0	0	5	0	0	0	0	0	0	0	0	1	0	2	0	5	0	2	0	1	0	0	0	0	0	0	0	0	1	0	0	0	0
otu34723	0	0	2	0	0	4	0	0	0	0	0	1	0	0	4	0	4	2	0	2	0	16	0	0	0	0	5	0	0	0	0	0	0	4	3	0	0	0	0	0	0	1	2	0	2	0	0	0	0
otu40739	0	0	0	0	0	1	0	0	0	0	0	0	20	0	6	0	0	0	0	0	1	0	0	0	0	5	0	0	0	0	5	0	0	0	11	6	4	1	5	0	2	0	0	0	0	2	0	7	0
otu42582	0	0	0	0	0	9	0	0	0	0	0	0	0	0	0	0	1	0	0	0	3	0	0	1	0	0	0	0	0	16	0	0	0	0	0	0	0	0	0	0	2	0	27	0	0	1	0	2	0
otu53194	0	3	0	0	0	0	7	0	0	0	0	0	5	0	0	0	0	0	0	0	4	0	0	4	0	0	0	0	0	0	14	0	0	0	6	0	2	0	0	0	0	1	0	0	0	0	0	1	0
otu70002	1	0	1	0	0	0	13	0	0	0	0	0	0	0	0	0	4	0	0	0	2	5	4	0	1	0	0	0	4	0	0	0	0	0	0	0	0	0	0	0	0	0	3	8	0	19	0	6	0
otu70145	2	0	0	0	1	0	1	0	0	2	1	1	2	1	4	0	4	2	2	1	3	3	1	0	0	0	0	2	0	2	1	1	0	1	0	0	2	0	2	3	1	0	0	0	1	6	0	4	0
otu15841	0	0	2	1	6	3	5	0	0	7	3	4	3	0	10	0	11	0	0	0	0	2	0	0	9	0	1	1	0	0	0	7	0	1	1	2	0	0	3	0	0	0	0	0	1	0	0	0	0
otu277	0	0	0	0	3	0	0	0	0	0	10	0	3	5	0	0	9	0	0	0	0	0	0	0	0	0	2	0	0	3	2	0	2	0	0	0	0	0	3	0	0	0	0	0	6	0	0	0	0
otu1729	0	0	0	0	4	30	0	0	0	0	0	0	0	0	0	0	0	0	2	0	9	0	0	0	1	1	0	14	0	5	0	0	0	0	0	0	0	0	7	0	3	0	0	0	0	0	0	0	0
otu38681	0	0	0	0	3	0	2	0	0	0	0	2	0	0	2	0	0	0	0	0	0	0	3	0	3	0	0	2	0	0	0	0	0	0	3	2	2	0	0	0	1	8	1	0	0	0	4	0	0
otu10675	1	0	1	4	4	3	10	0	0	1	0	4	2	0	4	3	4	1	0	0	0	0	0	0	2	2	0	0	4	2	0	0	1	0	0	0	3	0	2	0	1	0	0	0	0	0	5	1	3
otu39107	0	2	1	0	1	0	0	0	0	0	1	2	0	0	0	0	0	3	0	0	4	3	0	9	0	4	0	0	0	0	4	0	0	2	0	0	3	0	2	0	1	0	1	2	0	5	0	9	0
otu58636	0	0	0	0	0	0	0	0	0	0	0	0	0	16	3	33	2	0	2	0	0	0	0	0	0	0	0	0	0	1	0	0	0	0	0	0	0	0	0	0	0	0	0	0	1	0	0	0	18
otu16664	5	0	0	0	0	0	0	1	0	2	0	0	13	0	0	0	10	0	0	0	0	7	3	3	0	0	0	0	0	0	10	0	0	2	0	0	0	1	2	0	0	0	4	6	0	0	0	0	1
otu18703	3	3	0	0	1	0	0	2	0	3	1	0	10	0	0	0	3	0	0	0	0	11	2	2	0	0	0	0	0	0	6	0	1	4	0	0	0	0	0	0	1	0	4	11	0	0	0	0	0
otu57804	0	2	0	0	0	1	2	0	0	0	0	0	0	0	0	0	0	0	0	0	0	0	4	3	2	4	1	4	3	9	1	6	1	1	3	0	2	1	2	5	1	0	0	0	4	0	1	0	3
otu68549	0	0	0	0	3	0	1	0	0	0	0	1	0	6	0	3	0	0	0	0	1	0	0	0	0	1	0	0	0	5	0	3	0	0	0	0	2	3	0	3	0	0	0	0	14	0	4	0	3
otu68938	0	0	0	0	0	0	0	6	0	0	0	0	0	0	0	0	4	0	2	0	4	0	0	0	0	0	0	0	0	1	0	0	0	0	0	0	0	5	0	0	4	0	0	17	0	8	0	0	0
otu15823	0	0	0	4	0	0	0	0	0	0	0	0	0	0	0	0	0	0	0	0	0	0	0	0	0	23	0	0	0	0	0	0	0	0	0	3	0	0	0	0	0	0	0	0	0	0	0	0	0
otu19837	0	0	0	2	0	0	0	0	0	0	3	0	0	0	0	0	0	0	6	0	0	0	2	0	0	0	0	0	0	0	0	0	5	0	0	0	2	0	2	1	0	0	0	0	1	0	15	0	0
otu38672	0	0	0	2	0	3	2	1	4	1	2	2	0	9	3	4	1	0	0	0	0	0	0	0	3	0	4	0	2	0	2	2	1	3	0	0	0	4	0	0	0	0	0	0	2	0	3	0	0
otu38794	9	0	0	0	0	0	2	0	0	0	0	0	0	1	0	0	0	0	0	0	0	0	8	0	0	0	0	4	11	0	0	0	0	0	0	8	0	0	0	0	1	0	0	0	0	7	0	5	0
otu67543	2	2	0	0	1	0	0	2	0	0	10	2	2	0	2	0	0	0	1	0	0	1	2	6	2	2	3	0	2	0	0	0	5	5	0	2	0	0	0	0	3	0	2	0	0	2	0	5	2
otu14591	2	0	0	0	0	0	0	0	0	0	0	0	0	0	0	0	2	0	0	0	0	0	0	0	0	0	0	0	0	4	0	0	0	16	8	0	2	0	1	0	0	0	5	0	0	10	0	0	5
otu20814	0	0	0	0	0	0	0	0	0	0	0	0	0	0	0	0	0	0	0	0	0	0	0	0	0	0	0	0	0	0	0	0	0	2	0	0	0	0	0	0	0	2	0	0	0	0	0	0	0
otu33160	0	1	3	4	0	0	0	0	0	0	0	0	0	0	0	0	0	0	0	0	39	0	0	0	0	0	0	0	0	0	0	0	0	0	0	0	0	0	0	0	0	0	6	0	0	5	0	7	1
otu54679	0	0	0	6	5	0	0	0	0	0	0	0	0	0	0	0	0	2	0	0	0	0	0	0	0	5	0	0	0	0	0	0	0	0	1	0	0	0	0	7	0	0	0	0	4	0	0	0	0
otu55893	0	0	0	2	0	2	0	0	0	0	0	0	0	1	0	0	0	0	0	0	2	0	0	0	0	0	0	2	0	0	0	0	0	0	0	0	1	0	0	0	0	0	0	16	0	0	0	2	0
otu64053	0	0	0	0	0	0	0	0	0	0	0	0	0	0	0	0	0	0	0	0	0	0	0	0	0	0	0	0	0	0	0	0	0	0	0	0	0	0	0	0	0	0	0	0	0	0	0	0	11
otu12684	0	0	0	4	0	0	1	0	0	0	0	0	2	0	0	0	0	0	0	0	0	0	10	2	0	3	0	0	0	0	0	0	0	0	0	0	0	0	0	0	0	4	2	0	0	3	0	0	0
otu50414	0	4	0	0	2	0	3	4	0	0	0	0	0	0	0	2	3	0	2	0	0	0	0	1	0	0	2	0	2	8	2	9	0	3	0	0	0	2	1	2	0	0	0	0	7	0	9	0	6
otu17844	0	3	0	2	29	0	0	2	0	0	0	2	0	1	0	0	0	0	0	0	0	0	0	0	0	3	3	0	23	2	0	1	0	1	4	0	0	0	0	0	0	0	0	0	0	0	2	0	0
otu20339	0	0	0	1	0	0	0	0	2	0	0	2	1	0	0	0	2	0	0	0	0	4	3	0	0	1	1	2	1	2	0	2	0	1	4	0	4	0	0	2	4	2	0	3	0	0	0	0	0
otu23529	0	0	0	0	0	0	0	0	0	0	0	0	0	0	0	0	0	0	0	0	0	0	0	0	0	0	0	0	0	0	0	0	0	0	0	0	0	0	0	0	0	0	0	0	0	1	0	0	0
otu39363	0	0	0	2	4	0	2	0	1	4	0	0	1	0	17	0	5	0	48	0	0	0	0	0	0	0	1	0	0	0	0	0	0	0	0	0	0	0	0	0	1	0	3	0	0	0	1	1	0
otu53959	0	0	0	0	0	3	0	0	2	0	1	0	3	0	0	0	0	0	0	0	2	0	0	0	0	5	0	2	0	0	10	0	0	0	0	8	0	0	0	0	1	0	2	0	0	0	0	12	0
otu6084	0	0	0	0	0	0	0	8	0	0	0	0	0	0	0	6	0	0	0	0	0	0	0	1	0	0	0	0	2	7	0	3	0	0	0	0	0	40	0	1	0	0	0	0	4	0	0	0	8
otu33001	0	2	6	0	0	0	0	3	0	0	0	1	0	0	0	0	0	0	0	0	0	0	0	0	2	0	4	0	2	2	0	1	0	4	0	0	2	2	18	0	1	0	0	0	11	0	9	0	1
otu69822	0	0	0	0	4	23	0	0	0	7	0	0	0	0	0	0	0	3	2	1	0	0	0	2	0	1	0	0	2	0	0	0	0	2	0	0	0	0	0	0	0	0	2	0	0	0	0	1	0
otu14166	0	0	0	0	0	0	2	0	0	0	4	2	0	0	0	0	0	0	0	0	4	0	0	0	0	0	0	2	0	0	7	0	0	2	3	0	0	0	2	1	3	0	0	0	1	0	0	0	0
otu23262	0	1	1	2	0	0	1	5	19	4	0	2	1	6	0	10	0	0	2	0	0	0	0	0	5	1	3	0	1	4	0	3	0	0	0	0	8	2	0	0	0	0	0	0	0	0	0	0	10
otu32150	9	1	3	6	6	2	3	0	4	0	4	2	3	3	5	0	3	0	0	7	0	0	0	0	3	0	4	4	2	2	0	0	0	0	1	0	2	0	0	0	0	0	0	1	1	0	3	0	0
otu547	0	0	0	1	0	0	0	0	0	0	0	1	2	0	1	0	0	0	0	0	1	2	0	0	0	0	0	0	0	3	0	0	0	0	3	0	0	0	36	3	1	0	0	0	0	1	0	0	0
otu2397	0	0	0	0	0	0	0	0	0	0	0	0	0	0	0	0	0	0	0	0	0	0	0	0	0	0	0	0	0	0	0	0	0	3	0	1	0	0	0	0	0	0	0	0	0	0	0	0	0
otu4643	0	0	1	0	4	18	4	7	0	0	3	4	0	0	0	0	0	0	4	0	10	0	0	0	3	0	0	0	0	2	0	0	1	0	0	0	0	0	0	0	0	0	2	2	2	0	0	0	0
otu11563	0	0	1	3	1	1	2	0	0	0	0	2	0	0	0	0	0	0	0	0	0	0	0	0	4	7	0	1	2	0	0	0	2	0	0	0	3	0	0	2	0	0	3	0	7	0	2	0	2
otu14685	0	0	0	0	0	1	0	1	0	2	0	0	0	2	0	0	0	0	6	1	5	0	0	1	0	0	0	9	0	1	0	0	0	0	0	6	0	0	4	0	8	3	3	2	0	0	0	0	0
otu25610	2	0	3	1	5	2	3	2	0	0	18	0	1	0	0	0	0	1	0	4	2	2	3	1	0	0	0	1	1	0	0	0	7	0	0	0	2	0	0	2	0	1	0	2	0	0	0	0	1
otu43981	0	0	0	0	0	0	0	0	0	0	0	0	0	1	0	0	0	0	0	2	0	0	0	0	0	1	0	0	1	0	0	0	0	0	0	0	0	0	0	0	0	0	0	0	0	0	0	0	15
otu49065	0	1	0	0	1	0	0	0	0	0	3	0	6	0	0	0	6	7	0	0	2	3	0	1	3	4	0	0	0	0	11	0	2	7	2	0	1	0	0	3	3	0	1	2	0	1	0	4	0
otu65743	0	0	0	2	1	0	0	0	2	0	0	0	0	0	0	2	1	2	0	0	0	0	0	0	0	1	5	3	9	0	0	2	0	0	0	0	3	0	4	0	0	0	0	0	2	4	1	4	2
otu10935	0	2	1	1	0	0	0	0	1	1	1	0	0	0	2	0	0	1	1	0	1	2	5	0	0	1	0	2	1	3	0	1	0	0	2	0	1	0	2	4	3	0	2	2	0	1	0	0	0
otu20258	2	0	0	0	1	1	2	0	0	1	2	1	1	1	0	0	0	0	0	0	0	0	1	4	0	2	1	1	1	3	0	3	0	0	1	2	3	0	0	0	7	4	1	0	0	4	2	0	0
otu56640	0	0	0	0	2	0	1	0	2	0	0	0	0	0	0	4	0	0	2	0	0	0	0	0	7	0	3	0	0	1	0	2	0	2	0	0	2	2	3	1	0	0	1	0	11	0	3	0	0
otu67731	0	0	0	1	0	0	1	1	0	0	1	0	1	0	0	0	0	0	0	2	0	0	2	1	0	0	0	0	1	0	0	0	7	0	0	1	0	0	0	0	5	6	0	0	0	2	0	0	0
otu5311	0	0	0	0	0	0	0	0	0	0	0	0	1	0	1	0	0	1	0	0	0	0	0	0	0	0	0	0	0	0	3	0	0	5	3	0	0	0	0	1	0	0	0	0	0	0	0	45	0
otu19938	0	0	0	6	0	0	0	0	0	0	0	0	0	0	0	0	0	0	33	0	0	0	0	0	0	7	2	0	0	2	0	0	0	0	0	0	0	0	0	0	14	0	0	0	0	7	0	0	0
otu33358	0	4	16	0	2	0	1	5	0	0	0	0	0	1	0	1	2	0	0	0	0	0	0	0	5	0	3	0	0	4	0	1	0	0	0	0	2	5	4	1	0	0	0	0	3	0	8	0	4
otu39798	0	0	0	3	0	0	0	0	0	0	0	0	4	0	0	0	0	0	0	4	2	0	0	0	0	6	0	0	0	0	0	0	0	0	2	2	2	3	2	0	1	2	0	2	0	8	0	2	2
otu44530	0	0	2	3	0	2	0	4	0	0	5	0	2	1	5	0	0	0	1	1	0	3	0	0	1	0	0	0	0	0	0	0	4	0	0	0	2	0	0	0	6	2	2	0	0	0	0	0	0
otu58785	4	0	0	0	0	0	0	2	0	0	2	0	0	0	0	0	0	0	0	0	0	0	1	15	0	4	5	0	0	0	0	2	2	4	0	0	0	0	0	0	12	0	0	0	1	5	1	0	3
otu6264	0	0	0	0	0	2	1	0	0	2	0	1	0	0	0	0	1	0	0	0	0	0	0	0	2	0	0	0	0	4	1	3	0	0	0	0	2	0	6	0	0	0	0	0	20	0	0	0	0
otu31031	0	1	1	3	1	0	0	0	3	4	0	2	2	1	5	0	1	3	5	0	5	9	2	0	0	1	0	0	0	0	0	0	0	2	2	0	0	0	0	0	0	0	6	15	0	1	0	3	0
otu34172	0	0	0	2	0	4	0	0	0	0	1	0	0	0	0	0	0	0	0	0	0	0	0	0	0	7	0	0	2	0	2	0	0	0	1	13	0	0	0	0	0	2	3	0	0	0	1	0	0
otu60273	0	0	0	0	0	0	0	2	0	0	0	0	0	0	0	0	0	1	2	0	0	0	0	2	0	0	0	0	0	13	0	0	0	0	0	0	0	2	0	0	0	0	1	0	0	0	0	0	0
otu1795	0	0	0	0	0	0	0	0	0	0	0	0	0	0	0	0	0	0	0	0	0	0	0	0	0	0	0	0	0	0	0	0	0	0	0	0	0	0	0	0	0	8	0	0	3	2	0	0	0
otu17608	1	3	2	2	4	2	4	0	3	3	3	6	3	3	5	1	3	1	2	1	4	6	2	1	0	0	0	0	1	1	0	1	0	0	2	0	1	0	0	0	4	0	1	1	0	0	0	0	0
otu37024	0	0	0	0	0	0	0	0	0	0	0	0	0	0	0	0	0	0	0	0	0	0	0	0	0	0	1	0	0	0	0	0	0	0	0	0	0	0	0	0	0	9	0	0	3	3	0	0	0
otu38702	0	0	0	0	0	0	0	0	0	0	1	0	0	0	0	0	0	0	0	0	0	0	0	0	0	0	0	0	0	0	0	0	0	0	0	2	0	0	0	0	0	0	0	0	0	0	0	0	0
otu61194	0	0	0	0	0	0	0	0	0	0	2	0	0	0	0	0	0	0	0	0	0	0	0	0	0	0	0	0	0	0	0	0	1	0	0	0	0	0	0	0	0	31	0	0	0	0	0	0	0
otu62687	6	3	3	0	0	0	9	2	0	0	0	0	0	0	0	0	0	0	0	0	2	2	9	15	1	0	0	0	0	0	0	0	0	2	0	0	0	0	0	0	4	0	0	0	4	6	0	2	0
otu38458	3	0	0	3	2	1	2	2	0	0	0	3	0	0	0	0	1	0	0	2	0	0	0	1	2	0	0	0	0	0	0	0	4	0	2	0	2	0	0	2	4	2	0	2	0	0	4	0	0
otu62760	0	0	0	0	0	0	0	0	0	2	0	0	0	0	2	5	0	0	0	1	0	0	0	0	2	0	2	0	2	3	0	6	4	0	0	0	4	2	0	0	0	0	0	0	8	0	4	0	6
otu65389	2	0	12	0	0	0	0	1	27	7	4	0	4	22	0	7	0	0	2	0	1	0	0	0	6	0	0	0	0	0	0	2	0	0	0	0	2	0	0	0	0	0	0	0	0	0	0	0	0
otu39206	0	0	0	0	0	0	0	0	0	0	0	0	0	0	0	0	0	0	0	4	0	0	0	0	1	3	0	5	0	0	1	0	2	0	1	2	0	0	4	2	0	4	1	0	5	0	2	0	0
otu62836	0	0	0	0	0	1	0	0	1	0	0	1	1	0	3	0	0	0	4	0	0	2	3	2	0	1	0	2	1	4	1	0	0	1	3	0	5	0	4	3	2	0	2	3	0	0	0	0	0
otu6608	0	0	0	0	0	0	7	2	0	0	0	35	0	0	0	0	8	8	3	0	16	0	0	0	2	0	1	0	0	0	0	0	0	0	0	0	0	0	0	0	0	0	9	0	0	0	0	2	0
otu33558	0	0	0	0	0	0	0	0	0	0	0	0	0	0	0	0	0	0	0	0	0	0	0	0	0	0	0	0	0	0	0	0	0	0	0	0	0	0	0	0	0	3	0	0	0	0	0	0	0
otu56804	0	0	0	3	1	6	3	3	1	0	2	2	2	2	1	2	0	2	0	4	0	0	0	0	3	0	2	0	3	0	1	2	1	0	0	2	0	1	0	0	0	0	0	0	0	0	3	0	0
otu60896	0	0	0	8	2	0	3	0	0	0	0	0	4	0	0	0	0	2	0	2	7	0	19	6	0	2	2	0	0	0	0	0	0	0	2	2	0	0	2	0	0	2	2	0	0	2	0	0	0
otu31938	0	0	1	15	0	2	5	0	0	0	0	0	0	0	0	0	1	0	0	2	0	0	1	0	5	2	0	0	0	0	0	1	1	0	1	1	0	0	0	2	0	4	0	0	0	0	2	0	0
otu37872	0	0	0	0	0	0	0	0	2	1	2	0	3	0	4	0	0	0	1	0	3	0	0	1	2	0	0	0	0	0	14	0	0	2	2	0	0	0	1	0	3	0	0	0	0	0	0	0	0
otu39040	0	0	2	0	1	0	1	0	0	0	0	2	0	0	0	0	2	0	0	0	0	0	0	0	6	1	2	0	1	4	0	2	0	2	0	0	2	3	8	1	0	0	1	0	11	0	1	0	3
otu41261	0	0	0	0	0	0	1	0	0	0	0	0	2	0	0	0	0	1	0	0	11	0	0	0	0	0	0	3	0	0	0	0	1	0	3	0	5	0	0	3	7	11	0	0	0	0	0	0	0
otu1183	0	2	3	2	0	2	0	0	0	0	1	2	0	0	0	0	0	0	0	0	2	4	3	1	0	2	1	0	2	4	1	2	0	1	2	1	2	0	1	2	4	1	0	0	0	5	1	2	0
otu15908	2	0	1	0	1	3	2	0	0	0	1	2	0	0	0	0	0	0	0	2	0	0	0	0	2	5	0	5	0	0	0	0	0	0	2	1	0	0	1	0	0	7	1	0	0	0	1	1	0
otu23649	0	1	5	1	2	0	0	0	3	0	0	0	0	0	0	2	0	0	0	0	0	0	0	3	9	2	2	0	2	5	9	3	1	2	0	0	0	0	1	2	0	0	1	1	5	0	0	0	2
otu27354	0	0	4	3	0	0	0	2	0	0	0	0	0	2	0	0	4	2	2	2	0	0	2	2	0	2	6	0	0	0	1	0	0	3	0	0	0	0	6	3	0	0	0	0	3	0	5	0	0
otu44998	0	0	0	0	0	0	0	4	0	2	0	0	0	1	0	0	0	0	3	0	0	0	0	0	0	0	0	0	1	3	0	3	0	0	0	2	0	0	0	0	2	0	2	6	0	4	0	16	0
otu51910	0	0	0	0	0	2	0	0	1	0	1	1	0	9	0	0	0	0	0	0	0	0	0	0	3	1	1	1	2	0	3	0	0	0	0	3	0	1	2	2	1	0	0	0	0	0	3	1	2
otu10242	0	0	0	0	0	0	0	0	0	0	0	0	0	0	0	0	0	0	0	0	0	0	0	0	0	0	0	7	0	0	0	0	0	1	1	2	0	0	0	0	22	0	0	0	0	0	2	3	0
otu25696	0	0	0	0	0	0	0	0	0	0	0	0	0	0	0	0	0	0	0	0	0	0	0	8	2	2	0	2	8	0	1	0	1	3	4	0	8	0	0	0	2	5	0	2	0	0	1	10	0
otu33377	15	11	4	1	0	0	1	4	2	1	2	1	2	0	2	3	0	0	1	0	2	2	2	3	8	0	0	0	0	6	1	3	0	2	0	0	2	0	0	0	0	0	0	3	1	0	0	0	0
otu37377	0	0	0	0	0	0	0	0	0	0	0	0	0	0	0	0	0	0	0	0	0	0	0	0	0	1	0	0	71	0	0	0	0	0	0	0	0	0	0	0	2	0	0	0	0	9	0	0	0
otu43923	2	0	5	2	3	2	5	0	0	0	6	2	2	0	0	0	0	2	0	4	3	2	3	2	0	0	0	2	0	2	0	0	2	0	1	0	4	2	1	2	0	2	2	2	0	0	2	0	0
otu602	0	2	0	0	0	0	0	4	0	0	0	0	0	0	0	0	0	0	3	0	3	0	0	3	10	0	0	0	0	0	0	0	0	0	1	0	0	0	0	0	1	0	40	0	0	26	0	0	0
otu17199	6	14	24	17	10	5	2	8	19	14	0	0	0	0	0	0	0	0	0	0	0	0	0	0	0	0	0	0	0	0	0	0	0	0	0	0	0	0	0	0	0	0	0	0	0	0	0	0	0
otu56291	0	0	0	0	8	2	0	1	2	2	0	4	0	0	0	11	0	0	0	0	0	0	0	2	0	0	0	0	0	10	0	21	0	2	0	0	2	10	0	0	0	0	2	0	4	0	1	0	3
otu551	0	0	1	0	1	0	0	3	0	0	0	0	0	2	0	4	2	2	2	0	0	0	0	0	2	2	2	0	0	5	0	5	0	0	0	0	0	17	0	0	0	0	0	0	8	0	3	0	6
otu16083	0	0	0	1	0	0	1	0	0	0	0	0	0	0	0	0	1	0	0	0	0	0	0	0	0	0	0	0	0	0	0	0	0	0	2	0	0	0	1	0	0	1	0	0	0	0	0	0	0
otu17148	0	0	0	0	0	0	0	0	2	1	0	0	0	6	0	6	0	1	0	0	0	0	0	0	0	2	0	0	2	3	0	1	0	0	0	4	5	11	0	1	0	0	0	0	4	2	1	0	13
otu64277	0	0	0	1	0	0	1	1	0	0	0	0	0	0	0	0	0	0	0	1	1	0	7	3	1	0	2	2	0	0	1	0	0	0	2	0	3	0	0	0	8	0	2	0	4	3	0	1	0
otu580	0	0	0	0	0	0	1	0	0	0	2	1	0	0	0	0	0	0	0	0	0	0	1	4	0	7	1	1	0	4	0	1	0	2	0	2	5	0	0	0	4	2	0	0	2	0	1	2	2
otu12497	0	0	0	0	0	1	0	0	0	1	0	3	0	0	3	0	0	0	4	0	6	1	0	0	0	0	0	4	0	8	0	2	0	1	0	0	0	0	0	0	0	0	0	2	0	3	0	2	0
otu373	2	0	0	0	0	0	2	0	0	0	0	0	0	0	1	0	0	0	0	0	0	0	0	0	0	0	0	0	0	0	1	0	0	1	2	0	0	0	0	3	0	0	0	0	0	0	0	16	0
otu12184	0	0	0	0	0	0	0	0	0	0	0	0	3	0	0	0	0	0	0	0	0	0	0	0	3	4	0	3	2	0	0	0	0	1	2	0	0	0	2	0	1	3	0	0	0	0	1	0	0
otu38387	0	0	0	2	0	0	0	0	2	0	0	0	0	0	0	0	0	0	0	0	0	0	0	0	0	0	0	0	0	0	0	0	0	0	0	0	0	10	0	0	0	0	0	0	5	0	1	0	75
otu60317	0	2	1	1	0	0	5	2	2	2	1	8	1	7	0	2	1	2	5	0	0	0	0	0	1	1	0	0	4	5	2	0	1	4	0	2	1	0	0	0	0	0	3	0	0	3	0	10	0
otu44308	0	0	0	5	0	0	0	0	0	0	0	0	0	0	0	0	6	0	2	4	4	0	0	1	0	0	0	0	2	0	3	1	0	1	0	0	0	0	4	0	1	2	3	1	0	4	0	2	0
otu56781	0	0	0	2	1	0	0	0	2	4	0	0	0	4	0	24	2	0	0	0	0	0	0	0	0	0	0	0	2	2	1	0	0	0	0	1	1	12	0	0	0	0	0	0	1	2	0	0	12
otu64202	0	0	0	8	0	4	0	0	0	0	0	0	12	0	0	0	0	0	0	0	0	0	0	0	0	0	0	3	0	0	0	0	0	0	2	0	0	0	2	0	0	0	1	0	0	5	0	2	0
otu3667	0	1	1	0	2	0	2	0	0	0	2	2	2	0	0	0	2	2	0	7	3	2	2	3	2	0	0	2	0	0	0	0	7	1	2	0	3	0	0	1	0	2	2	3	0	2	0	0	0
otu3830	0	0	0	0	0	0	0	0	0	0	0	0	14	0	3	0	0	0	0	4	0	0	0	0	0	3	0	0	20	0	0	0	0	0	7	2	4	2	2	0	4	0	0	0	0	2	0	0	0
otu30032	3	0	0	2	0	0	0	3	0	3	2	5	5	0	3	8	0	3	8	0	1	4	0	1	0	0	0	0	0	2	0	3	0	0	0	0	0	1	0	0	0	0	1	6	0	2	0	18	0
otu65213	3	1	0	0	3	0	0	2	0	5	0	0	0	0	0	0	0	0	0	0	0	0	0	1	0	0	2	0	0	12	0	60	0	0	0	0	0	2	0	0	0	0	0	0	0	0	0	0	0
otu1682	0	1	0	1	0	0	0	0	2	0	0	0	1	0	0	0	0	0	0	0	0	0	2	1	0	2	0	2	0	3	0	2	0	0	5	0	3	0	4	2	1	1	3	3	0	0	0	0	0
otu17288	1	0	1	0	3	0	0	0	0	2	0	0	0	1	1	1	0	0	2	0	0	0	3	3	1	0	4	0	2	8	2	18	0	0	0	0	3	0	0	1	2	0	0	0	2	4	0	2	3
otu59586	0	0	0	1	0	2	4	0	0	0	0	0	0	0	0	0	0	5	0	0	2	0	0	0	0	0	0	1	2	2	0	1	0	0	0	0	0	0	2	9	3	0	0	0	0	0	0	0	0
otu6063	2	2	0	6	0	3	2	0	0	0	0	1	0	0	4	0	2	0	23	0	10	0	0	1	3	4	0	0	0	1	0	0	0	0	0	0	4	0	0	0	2	0	3	0	0	1	0	2	0
otu35083	0	0	0	2	0	3	0	0	0	0	3	0	0	0	0	0	0	0	0	0	0	0	0	0	0	6	2	4	3	0	0	0	0	0	1	8	0	0	0	0	4	5	1	0	0	1	0	2	0
otu46083	0	0	0	0	0	0	0	0	0	1	0	0	0	1	0	1	0	1	2	0	0	0	0	0	2	2	4	0	0	4	0	2	0	2	0	0	0	15	2	1	0	0	0	0	16	0	7	0	3
otu65751	0	0	0	1	4	0	0	3	1	2	0	0	0	0	0	0	2	2	2	0	0	0	0	1	0	0	3	0	3	4	0	4	0	1	0	0	1	5	0	2	0	0	1	0	23	0	1	0	3
otu14633	0	0	2	0	0	0	1	0	0	0	0	2	0	0	0	0	0	0	0	0	0	0	0	0	6	0	1	0	0	0	4	0	0	0	0	0	1	36	2	1	0	0	0	0	6	0	8	0	3
otu25977	0	0	0	11	1	0	2	0	0	0	0	2	5	0	0	0	2	4	0	3	3	0	18	4	0	0	1	0	0	0	0	0	0	0	1	1	0	0	0	0	0	0	3	0	0	2	0	1	0
otu52974	5	0	0	0	0	0	0	4	4	0	0	0	0	3	0	0	0	0	0	0	0	0	2	0	0	0	0	9	0	2	5	0	0	0	0	11	0	0	0	0	1	0	0	0	0	3	0	4	0
otu63450	0	0	0	0	0	0	0	0	0	0	0	2	0	0	0	0	0	0	1	0	2	2	3	2	0	1	1	0	1	5	0	0	1	0	1	1	3	0	2	2	2	0	1	2	0	0	0	0	0
otu66430	0	14	3	0	0	0	0	0	0	0	8	0	0	0	0	0	0	1	0	0	0	0	0	18	0	0	0	2	0	0	0	0	2	0	0	0	4	0	9	0	7	0	2	0	0	0	1	0	2
otu7840	0	2	0	0	1	1	2	0	0	0	0	3	0	0	0	0	0	0	0	0	0	0	0	2	0	0	2	0	5	4	0	0	0	2	1	1	2	0	4	6	2	0	0	0	3	2	0	2	0
otu16529	0	0	0	2	0	0	2	0	0	0	0	0	3	0	0	0	0	0	0	0	2	0	13	3	1	4	0	0	0	0	0	0	0	0	2	4	0	0	3	0	0	6	0	0	0	0	0	2	0
otu20135	7	0	1	0	0	0	2	0	0	0	0	0	0	0	0	0	0	0	0	0	0	0	3	0	2	3	0	4	11	0	0	0	0	0	1	5	0	0	3	0	1	0	0	0	0	8	0	0	0
otu39110	0	0	0	1	0	1	0	7	0	0	0	2	0	0	0	0	1	0	0	2	0	0	3	22	8	2	1	0	0	3	0	1	3	4	2	0	3	2	0	0	0	0	5	0	0	0	0	4	3
otu62921	0	0	0	2	3	0	0	0	0	0	0	0	0	0	0	0	0	0	0	3	2	0	0	1	0	2	2	0	0	0	1	0	0	0	0	1	4	1	0	0	4	10	0	0	0	1	0	0	0
otu14070	0	0	0	0	0	2	0	11	0	0	0	0	0	0	0	0	3	0	21	0	0	0	0	1	0	0	0	0	0	3	0	0	0	3	0	0	0	0	0	0	3	0	0	0	0	10	0	2	1
otu23417	0	0	0	0	0	0	0	2	3	0	0	0	0	0	0	0	0	0	0	0	0	0	0	0	0	0	0	0	0	0	0	0	0	0	0	0	0	4	3	0	0	0	2	0	0	2	0	0	0
otu29197	0	18	0	13	0	6	0	8	0	0	0	0	0	0	0	0	0	0	5	0	0	0	0	14	2	3	0	3	2	5	0	0	0	0	0	0	0	2	0	1	3	0	2	0	1	0	0	4	0
otu69636	2	2	2	0	2	0	2	0	0	0	3	2	0	0	0	0	0	0	0	3	0	0	4	3	0	0	1	0	2	0	0	0	6	1	2	0	3	0	0	2	0	5	1	2	0	0	3	0	0
otu5726	0	0	0	0	0	0	0	0	0	0	0	0	0	0	15	0	0	0	0	0	0	6	0	0	0	0	0	0	0	0	0	0	0	0	0	0	0	0	0	0	0	0	0	5	9	0	0	14	0
otu13364	0	0	0	0	0	0	0	0	0	0	0	0	0	0	0	0	0	0	0	0	0	0	0	0	0	0	0	0	0	0	0	0	0	0	0	0	0	0	0	0	0	0	0	0	0	4	0	0	0
otu24921	0	0	0	2	0	3	0	0	0	0	3	0	2	0	0	0	0	0	0	0	3	0	0	0	0	5	0	2	2	0	2	0	0	0	1	15	0	1	0	0	2	0	2	0	0	0	0	0	0
otu27441	0	0	0	0	0	0	0	0	0	54	0	12	0	0	0	0	0	0	0	0	0	0	0	0	0	0	14	0	0	0	0	12	0	6	0	0	1	0	0	0	0	0	0	0	0	0	0	0	0
otu32847	7	0	0	0	0	0	0	0	0	0	2	0	2	0	0	0	0	1	0	0	0	0	3	0	2	0	1	1	0	0	5	0	5	8	3	0	0	0	0	2	0	0	1	0	0	0	0	11	0
otu5239	0	0	1	2	0	0	0	1	0	0	0	3	0	4	0	0	3	0	0	0	0	0	0	0	2	2	1	0	0	4	0	4	0	1	0	0	0	3	1	2	0	0	0	0	10	0	11	0	7
otu10379	0	0	2	2	0	0	0	0	0	0	2	2	0	0	0	0	0	0	0	0	0	0	0	0	2	0	0	5	1	0	0	0	3	0	0	0	1	0	0	0	3	3	0	0	0	1	0	0	0
otu43977	0	0	2	0	0	0	0	2	0	0	0	2	0	0	0	0	0	0	0	0	0	0	0	1	0	2	0	0	0	0	6	0	0	1	0	0	1	23	1	4	0	0	0	0	7	0	7	0	6
otu31184	0	0	0	1	2	0	0	0	2	0	0	0	3	1	0	0	0	0	0	0	0	3	5	0	0	0	0	1	2	3	0	0	0	1	2	1	4	0	3	3	8	0	1	0	0	0	0	0	0
otu40860	0	0	10	0	3	0	0	0	0	5	0	0	0	0	3	23	0	0	7	0	0	0	0	0	7	0	0	0	2	3	0	3	0	0	0	0	7	11	0	0	0	0	0	0	0	0	0	0	0
otu52818	4	2	0	0	0	0	0	2	0	0	0	0	7	0	0	0	3	0	0	0	0	15	2	0	0	0	0	0	0	0	10	2	0	3	1	0	0	1	2	0	0	0	3	9	0	0	0	0	0
otu53652	0	0	0	1	1	0	2	2	9	2	0	0	0	3	0	2	0	0	0	0	0	0	0	4	0	2	0	0	0	2	2	6	0	2	0	0	0	0	0	2	0	0	1	0	5	0	0	0	0
otu59570	0	0	0	0	0	0	0	0	0	0	0	0	0	0	0	0	0	0	0	16	27	0	0	0	0	0	0	0	0	0	0	0	0	0	0	0	0	0	0	0	0	6	2	0	0	0	0	0	0
otu61224	0	0	0	0	4	2	0	0	0	0	0	1	0	1	0	0	0	0	0	0	0	0	2	2	1	0	2	0	3	4	0	3	0	2	0	0	4	0	2	5	0	0	0	0	1	0	0	0	0
otu64964	0	0	0	0	0	0	0	0	0	1	1	1	3	0	1	0	2	0	2	0	5	2	2	4	1	4	0	0	0	0	3	0	0	3	0	0	0	0	0	0	0	0	2	4	0	5	0	7	0
otu6179	0	0	0	0	0	0	0	0	0	2	1	2	2	0	2	0	0	0	0	0	2	0	0	0	0	0	0	0	0	0	15	0	0	4	2	0	1	0	0	0	0	0	0	0	0	0	0	0	0
otu8968	0	0	0	2	0	0	0	0	0	0	0	0	0	0	0	0	0	3	0	13	0	0	0	0	0	0	0	0	0	0	0	0	2	0	0	0	0	0	0	2	0	9	0	0	0	0	0	0	0
otu33379	0	0	0	2	0	0	0	0	0	0	0	0	1	0	0	0	5	0	0	0	0	0	0	0	0	3	0	0	0	0	0	0	0	0	2	0	0	0	1	0	0	0	0	0	0	0	0	0	0
otu67438	0	0	0	5	0	1	0	2	0	1	1	1	0	0	6	0	2	0	4	0	7	3	0	0	0	0	0	1	0	3	0	2	0	10	2	0	0	0	2	0	0	0	1	0	0	0	0	3	0
otu69140	0	0	0	0	3	23	0	0	0	0	0	0	0	0	0	0	0	0	1	0	7	0	0	0	6	2	0	8	0	13	0	0	0	0	0	0	0	0	3	0	0	0	0	0	0	0	0	0	0
otu619	0	0	0	0	0	0	0	0	0	0	1	0	0	1	0	0	0	0	0	0	0	0	0	0	3	0	0	0	0	0	4	0	3	10	0	7	0	0	0	0	0	0	0	0	0	0	0	1	0
otu34480	0	0	2	0	3	0	2	0	0	0	0	0	0	6	5	0	1	0	0	0	0	0	0	0	0	0	0	0	0	0	0	0	0	0	1	0	0	0	0	0	0	4	0	0	0	0	2	0	0
otu43071	1	4	0	0	0	0	2	0	2	0	0	1	0	0	1	0	0	0	2	0	0	0	0	1	2	0	2	0	0	2	2	0	0	2	0	0	0	1	0	2	0	0	0	0	9	0	7	0	0
otu46963	0	0	0	0	0	0	0	2	0	0	0	4	0	0	0	0	0	0	0	1	0	0	0	0	0	1	0	0	0	2	0	0	0	0	0	0	0	0	0	5	0	0	0	0	3	0	0	0	0
otu61669	0	2	0	0	0	2	0	0	0	0	0	0	0	1	0	0	0	0	2	0	0	0	0	0	2	0	0	2	2	7	2	3	0	0	0	0	3	0	1	3	0	0	0	0	3	0	1	0	0
otu70456	0	0	2	0	0	0	2	2	0	0	0	0	0	2	0	0	0	0	0	0	0	0	0	1	0	2	4	0	2	4	1	1	0	1	0	1	1	13	3	2	2	0	0	0	4	0	3	0	6
otu16495	0	0	2	3	1	0	3	5	2	3	2	4	0	0	0	0	0	0	10	0	0	5	0	0	2	4	0	0	0	2	0	0	0	0	0	0	0	0	1	0	0	0	1	4	2	0	0	1	0
otu38347	1	0	0	0	0	0	2	0	0	0	1	0	3	1	0	0	2	2	0	2	2	0	9	5	0	2	1	0	0	0	0	0	0	0	3	0	0	0	0	2	0	0	0	0	2	0	0	4	0
otu41166	0	3	0	0	0	0	0	5	2	7	3	0	0	0	0	6	0	0	1	0	0	0	0	4	2	0	6	0	1	3	1	20	0	0	0	0	0	2	0	0	0	0	0	0	1	2	1	0	6
otu9569	0	8	0	0	0	0	0	6	1	0	2	0	0	0	0	18	0	0	1	0	0	0	0	2	3	3	5	0	0	2	4	13	0	1	0	0	0	0	0	0	0	0	0	0	6	2	2	0	3
otu44988	0	0	0	0	0	0	0	0	0	0	0	13	5	0	0	0	0	0	0	0	0	0	0	0	0	0	0	4	0	0	0	0	0	18	0	0	0	0	0	0	2	0	0	0	0	0	0	0	0
otu57096	0	0	0	12	2	0	0	0	0	0	0	0	0	0	4	0	0	0	2	0	41	0	0	0	0	1	0	0	0	0	0	0	0	0	1	0	0	0	0	0	0	0	6	0	1	0	0	0	0
otu2679	0	0	1	1	0	0	0	0	0	0	0	3	0	3	0	0	2	1	0	0	0	0	0	0	0	1	10	0	0	6	0	0	0	0	0	0	2	7	3	0	0	0	0	0	16	0	7	0	6
otu4457	4	0	0	0	0	0	0	0	0	0	2	0	0	3	0	0	0	4	0	6	0	0	0	1	0	0	2	5	0	0	1	0	2	1	0	2	0	0	3	0	0	1	0	1	0	0	2	0	0
otu23758	0	0	4	1	0	0	3	4	0	0	3	3	1	1	8	0	4	0	9	0	0	0	0	0	8	0	0	0	2	7	1	0	0	3	0	0	0	2	0	0	0	0	0	0	2	0	0	2	0
otu33373	0	0	0	0	6	0	0	5	0	6	0	0	0	0	0	0	3	0	0	0	0	0	0	3	0	0	3	0	0	7	0	51	0	0	0	0	0	2	0	0	0	0	0	0	0	5	0	0	0
otu39008	3	2	3	3	3	2	2	0	0	0	3	3	0	0	0	0	0	2	0	2	3	2	0	3	0	0	1	1	1	0	0	0	5	0	0	0	0	0	0	3	0	2	0	3	2	2	1	0	3
otu15982	0	0	1	0	0	0	3	5	0	0	1	0	0	0	1	0	2	0	0	0	0	0	0	0	3	0	0	0	0	1	0	0	0	0	0	0	3	0	0	0	3	0	4	2	0	4	0	6	0
otu47139	0	0	3	2	3	0	3	2	0	0	3	2	3	0	0	2	0	0	3	0	6	4	0	5	4	0	4	0	0	1	0	0	2	3	0	0	0	0	0	0	3	0	8	2	0	4	0	2	0
otu62717	4	0	2	0	0	0	3	0	0	0	0	0	0	0	0	0	0	0	0	0	0	0	8	0	2	1	0	2	7	0	0	0	0	0	0	4	0	0	0	0	1	0	2	1	3	13	0	0	0
otu32028	0	0	0	0	0	0	0	0	0	0	0	0	0	0	0	0	9	0	16	2	9	0	0	0	0	2	0	0	0	0	2	0	0	2	0	0	0	0	2	0	2	0	5	2	0	2	1	0	1
otu36326	0	0	2	3	0	0	0	0	1	0	0	0	0	0	0	0	0	0	0	0	0	4	0	0	1	0	0	0	6	0	0	0	0	0	0	0	7	3	4	0	0	0	0	0	0	0	14	0	10
otu49127	0	0	0	0	2	15	0	0	0	0	0	0	0	0	0	0	0	0	2	0	4	0	0	0	3	0	0	15	0	6	0	0	0	0	0	0	0	0	5	0	2	0	0	0	0	0	0	0	0
otu66645	0	0	0	0	0	1	0	0	0	0	0	0	0	0	0	0	8	3	0	0	12	0	0	0	3	2	0	0	2	0	0	0	1	0	7	5	2	0	0	0	0	0	1	1	0	0	0	5	2
otu38510	2	0	0	1	1	1	2	0	0	0	0	0	2	0	3	0	1	0	1	4	0	0	1	0	0	2	3	3	2	2	0	0	0	0	3	3	3	0	2	0	3	4	0	0	0	2	0	2	1
otu53548	0	0	2	0	0	0	0	0	0	0	0	3	0	4	0	4	0	0	2	0	0	0	0	0	2	3	2	0	2	0	1	0	0	0	3	0	0	1	0	0	0	0	0	0	2	0	5	0	0
otu68048	0	0	0	0	0	1	0	0	1	0	0	0	0	0	0	0	0	0	0	2	0	0	0	0	7	0	0	0	0	0	0	0	0	2	0	0	0	7	0	0	0	2	0	0	0	0	1	3	0
otu235	0	1	0	0	0	0	0	0	2	4	0	2	0	0	3	0	1	8	2	0	1	3	2	0	0	0	3	0	0	0	0	0	0	0	2	0	0	0	0	0	0	0	3	27	0	0	0	3	0
otu2792	0	7	2	0	0	0	0	5	0	6	2	0	0	0	0	3	0	0	1	0	0	0	0	8	6	0	6	0	2	0	3	13	0	0	0	0	0	2	0	0	0	0	0	1	0	0	2	0	8
otu7703	5	0	3	3	0	0	0	1	4	0	0	0	0	0	0	0	0	5	0	5	0	0	0	3	2	1	0	0	0	0	1	0	2	3	6	0	0	0	0	0	0	0	2	5	0	0	4	0	0
otu8691	1	4	0	0	0	0	0	3	2	5	0	0	0	0	1	1	0	0	2	0	0	0	0	7	7	6	2	0	0	1	9	3	0	2	0	0	0	0	0	0	1	0	0	0	3	0	0	1	0
otu42693	0	0	0	0	0	1	0	0	0	0	1	0	0	0	0	0	0	0	0	0	0	0	0	0	0	4	0	0	3	0	3	0	0	0	0	7	0	0	0	0	0	0	0	0	0	0	0	4	0
otu42954	0	0	0	0	0	0	2	0	0	0	0	0	1	0	0	0	0	0	0	0	0	0	0	0	0	0	0	0	0	0	3	0	0	3	0	0	0	0	0	2	0	0	0	0	0	0	0	38	0
otu3512	0	0	0	0	0	0	8	0	0	0	0	0	0	0	0	0	0	0	1	0	2	0	0	0	2	0	0	0	4	0	0	0	0	0	3	0	0	0	0	0	3	0	0	0	0	4	0	1	0
otu17514	3	0	0	0	0	0	0	0	0	0	0	0	3	0	0	0	0	4	0	0	0	0	1	0	4	0	0	1	0	0	3	0	4	10	2	0	0	0	0	3	0	1	1	0	0	0	0	7	0
otu28435	0	0	0	2	0	2	6	5	0	0	0	1	0	0	3	4	2	0	7	0	0	0	0	1	2	0	0	0	0	3	0	0	0	2	0	0	5	0	0	0	2	0	0	0	2	5	0	4	2
otu31802	0	2	1	0	0	0	0	3	0	0	1	0	0	0	0	7	0	0	0	0	0	0	0	7	0	0	3	0	2	2	0	0	3	0	0	0	0	13	0	5	2	0	0	0	0	0	3	0	0
otu36818	0	0	2	1	0	1	0	2	2	2	0	3	0	3	0	19	0	0	0	0	0	0	0	0	0	0	0	0	0	11	0	0	0	0	0	0	0	3	0	0	0	0	1	0	4	0	0	0	10
otu58935	0	0	1	0	3	1	0	0	0	0	0	2	0	1	0	0	0	0	0	9	1	0	0	0	3	1	0	1	0	0	0	0	0	0	0	0	0	0	3	0	0	2	0	0	6	0	1	0	0
otu60360	0	0	0	0	0	3	0	0	0	0	0	0	0	0	0	0	0	1	0	0	0	0	2	0	0	0	0	8	0	0	0	0	2	0	0	0	0	0	0	2	4	2	0	0	1	0	0	1	0
otu69966	0	0	0	2	0	0	0	2	0	0	0	0	0	0	0	0	1	0	5	0	4	0	0	1	0	0	0	0	2	5	1	0	0	2	0	0	0	11	0	0	1	0	7	0	0	2	1	1	2
otu19006	0	0	0	0	0	0	3	0	0	0	0	3	3	0	1	0	0	0	0	0	0	0	0	0	2	0	0	0	0	0	0	0	2	3	4	0	0	0	0	0	0	3	0	0	0	0	1	0	0
otu52018	0	0	0	0	0	0	0	4	0	2	0	0	0	1	0	10	2	0	4	0	2	0	0	0	3	0	0	0	0	12	2	6	0	1	0	0	0	2	0	0	0	0	0	0	0	0	3	0	5
otu1869	0	0	0	0	0	0	3	0	0	0	0	0	0	0	1	0	1	0	0	6	0	0	0	0	0	0	3	1	0	0	0	0	3	0	0	0	0	0	2	2	0	3	0	0	0	0	6	0	0
otu32851	0	0	0	0	0	0	0	0	0	0	0	0	0	0	0	0	0	0	0	0	0	0	0	0	0	0	0	0	0	0	0	0	0	0	0	0	0	0	0	0	0	0	52	0	0	0	0	0	0
otu42512	0	0	0	0	0	0	0	0	0	0	0	0	0	0	0	0	0	0	0	0	0	0	0	0	0	0	0	0	0	0	2	0	0	2	0	0	0	0	0	0	0	0	0	0	0	0	0	0	0
otu44504	0	3	0	2	2	0	0	2	2	2	0	2	0	3	3	0	2	0	0	0	0	0	0	1	0	0	0	0	3	3	0	3	0	0	0	0	0	5	0	0	0	0	1	0	23	4	0	0	0
otu53928	2	1	0	0	2	0	0	0	1	0	1	0	0	1	0	0	0	0	0	0	0	0	2	12	0	3	2	0	1	0	0	16	0	1	0	0	0	0	0	0	2	0	2	1	2	4	4	1	2
otu8106	0	0	0	4	0	2	2	0	0	0	0	0	1	0	0	0	4	0	2	0	0	0	0	2	1	0	0	1	0	0	0	0	2	0	0	0	1	0	8	3	1	0	0	0	0	2	2	0	2
otu11290	0	8	1	0	0	0	0	0	0	0	3	0	0	0	0	0	0	0	0	0	0	0	0	14	0	0	0	2	0	0	0	0	0	0	0	0	3	0	10	0	8	0	1	0	0	0	2	0	3
otu25706	0	0	0	0	0	0	0	0	0	0	0	0	0	0	0	0	0	0	0	3	0	0	0	0	0	0	5	0	0	7	0	0	0	0	0	0	0	0	0	0	0	6	0	1	0	0	1	0	0
otu32292	0	0	1	0	0	0	3	0	0	0	0	0	0	0	0	0	2	2	0	0	4	0	0	0	0	0	0	0	2	6	0	6	0	0	0	3	0	0	0	9	6	0	0	0	0	0	0	0	0
otu32699	0	1	3	2	0	0	0	0	0	14	0	7	0	6	2	7	0	1	0	0	0	0	0	0	0	0	0	0	0	0	0	4	0	2	0	0	1	5	1	0	0	0	0	0	12	0	0	0	3
otu52437	0	0	0	1	0	0	2	0	0	0	0	0	1	0	9	0	2	0	7	0	0	0	0	0	0	0	0	0	0	1	0	0	0	0	0	0	0	0	0	0	0	0	5	2	0	2	0	16	0
otu55752	0	0	0	0	0	0	0	0	0	0	0	0	0	0	0	0	0	3	0	0	0	0	0	0	0	6	12	0	27	0	0	0	0	0	0	0	0	0	4	0	0	0	2	0	0	0	0	0	7
otu67607	0	0	0	0	0	0	0	0	0	0	0	3	0	0	0	0	0	0	0	0	0	0	0	0	0	0	0	0	0	0	0	0	0	0	0	0	0	0	0	0	0	0	0	0	0	0	40	0	1
otu9086	1	1	2	2	0	2	1	0	0	1	0	3	0	2	3	0	0	1	0	2	0	5	1	1	0	0	0	0	0	0	0	1	0	0	1	0	0	0	1	2	0	0	0	2	0	2	1	1	0
otu11914	0	0	1	0	0	0	0	0	0	0	0	0	0	2	2	3	0	2	0	0	0	0	0	0	5	5	0	0	2	3	0	0	0	0	0	0	1	1	0	3	0	0	0	0	3	0	6	0	3
otu2703	1	0	0	0	0	0	2	0	0	0	3	0	0	0	0	0	0	5	0	0	0	1	0	2	6	0	0	0	0	0	4	0	7	9	0	2	1	0	0	2	0	0	0	0	0	0	1	5	0
otu32419	0	0	2	0	0	0	1	0	0	0	0	0	0	0	0	0	0	0	0	0	0	0	3	0	0	0	0	0	1	0	0	0	0	0	0	0	0	0	0	0	0	0	0	5	0	7	0	25	0
otu41864	0	0	0	0	0	4	2	0	0	0	0	0	5	0	0	0	3	0	0	0	1	0	4	8	0	0	0	0	0	0	0	0	0	2	35	0	0	0	0	1	0	0	2	0	0	0	0	1	0
otu44157	0	0	0	4	3	0	1	0	0	0	0	0	2	0	0	0	0	0	0	2	3	0	5	2	0	2	0	0	1	0	0	0	0	0	3	0	1	0	2	1	0	4	0	0	0	0	0	0	0
otu69384	0	0	0	0	0	5	0	0	0	0	0	0	0	0	0	0	0	0	0	18	4	0	0	0	0	1	0	10	0	0	0	0	0	0	0	1	0	0	0	9	0	4	0	0	0	0	0	0	0
otu19193	0	0	0	0	0	0	0	0	0	0	0	0	0	0	0	0	3	0	10	0	4	0	0	0	0	0	0	0	0	2	0	0	0	9	0	0	0	0	0	0	1	0	5	3	0	3	0	3	0
otu40423	2	0	1	0	0	0	2	0	1	1	0	0	0	0	0	0	0	0	0	1	1	0	2	4	0	2	2	2	0	2	0	6	0	1	0	0	0	0	0	0	1	1	2	0	0	0	0	4	2
otu60584	0	1	0	0	2	0	0	0	2	1	0	0	0	0	0	7	0	0	0	0	0	10	0	2	1	0	1	0	2	2	0	0	0	0	0	0	0	2	0	0	0	0	11	6	0	0	0	0	0
otu68253	0	2	11	7	2	2	2	0	0	0	3	3	0	5	0	3	3	3	3	0	1	0	2	4	0	0	4	0	0	0	0	0	0	2	0	0	0	0	3	2	0	0	0	0	0	0	3	0	0
otu19	1	2	0	0	1	1	0	0	0	0	0	0	0	0	1	0	0	0	0	0	0	0	1	1	2	0	2	3	2	4	0	0	0	0	1	0	2	0	0	4	0	1	0	0	0	0	1	0	0
otu5372	0	7	1	0	0	0	0	0	0	0	3	0	0	1	0	0	0	0	0	0	0	0	0	7	0	0	0	3	0	0	0	0	3	0	0	0	0	0	6	0	3	2	0	0	0	0	3	0	8
otu6461	0	0	0	11	0	0	9	0	0	0	0	0	21	0	0	0	2	0	0	0	0	0	0	0	6	4	0	0	4	3	0	0	0	0	0	0	0	0	0	0	0	0	0	0	8	0	0	0	6
otu12855	4	0	2	0	0	0	5	0	0	0	0	0	0	2	0	0	0	0	0	0	2	0	5	0	2	0	0	0	8	0	0	0	0	0	1	2	0	0	1	0	1	0	0	1	0	5	0	0	0
otu29344	0	0	0	0	0	0	0	0	1	0	0	0	0	0	0	0	0	0	0	0	0	2	2	0	5	2	3	0	0	1	0	2	0	7	4	0	0	2	0	0	0	0	8	12	0	10	0	0	0
otu42439	0	0	0	5	2	2	2	0	2	0	2	1	0	0	1	0	0	3	0	0	3	0	0	0	1	2	6	0	2	0	0	0	3	1	1	0	3	0	0	2	0	0	0	0	9	0	2	0	1
otu55493	0	0	1	0	0	0	0	0	0	12	0	8	0	10	2	4	5	1	0	0	0	0	0	0	0	0	0	0	0	0	0	1	0	0	0	0	1	3	3	2	0	0	0	0	12	0	0	0	2
otu6162	0	0	0	0	0	2	0	0	1	1	0	0	3	0	0	0	0	0	0	4	0	0	1	1	0	0	0	0	0	0	0	0	2	2	3	0	0	0	2	2	1	0	0	2	0	3	1	7	0
otu8565	0	2	0	0	0	1	2	0	0	0	2	0	0	0	0	0	0	0	0	0	0	0	0	2	2	3	0	2	2	3	0	6	0	0	0	2	1	0	1	0	1	0	2	0	2	0	3	3	6
otu14047	1	0	0	0	0	0	0	0	0	0	0	0	0	0	0	0	0	0	0	0	0	0	0	0	0	0	0	0	0	0	0	0	0	0	0	0	0	0	0	0	0	0	0	0	0	0	0	0	0
otu16551	0	2	0	0	0	0	1	1	0	3	0	4	0	0	0	0	5	0	0	0	6	0	1	1	2	0	0	0	2	2	0	3	0	1	0	1	1	0	0	1	0	0	2	2	0	0	0	11	0
otu30259	0	0	0	2	0	0	0	0	0	4	0	0	0	0	0	0	0	0	0	0	3	0	0	1	0	1	0	0	2	0	0	1	0	0	0	1	3	0	0	0	4	0	0	0	0	2	0	0	0
otu42996	0	3	0	0	0	0	1	0	0	0	0	0	6	0	0	0	0	0	0	0	2	2	0	15	0	0	0	0	0	0	3	0	0	0	2	0	8	0	0	0	0	0	0	6	0	0	0	7	0
otu48792	0	0	0	0	0	0	1	1	0	0	2	1	1	2	0	0	0	0	2	0	0	0	2	2	0	1	2	3	0	4	0	0	0	0	1	0	4	0	0	2	3	2	0	0	0	0	0	0	0
otu52351	2	0	5	2	0	0	0	0	0	3	2	0	1	0	0	0	0	0	2	1	0	0	0	7	3	4	0	1	0	0	4	0	0	1	0	0	0	0	0	0	0	0	1	1	1	0	0	5	0
otu64720	0	0	4	0	0	0	4	0	0	0	0	0	0	2	0	0	0	0	1	0	2	0	3	0	4	0	0	0	5	0	0	1	0	0	0	2	0	0	1	0	2	0	0	1	1	7	0	0	0
otu3576	0	1	0	0	0	0	2	0	0	0	7	0	0	0	1	0	0	0	0	0	2	0	3	3	0	2	2	2	3	2	0	6	1	0	1	0	3	0	0	0	2	0	2	0	0	1	0	0	0
otu43647	0	0	2	0	0	0	0	0	0	0	0	1	0	0	0	0	2	0	2	2	0	0	0	8	9	0	0	0	0	0	0	0	0	0	1	0	0	0	0	0	2	0	2	2	0	2	0	0	0
otu49522	0	0	0	0	0	0	3	1	0	0	0	2	0	6	0	0	2	0	2	0	0	0	0	2	0	2	1	0	0	5	0	2	0	2	0	0	0	2	2	3	0	0	0	0	5	0	6	0	3
otu58284	0	0	0	1	4	0	0	0	1	0	1	5	0	3	0	1	0	0	0	0	0	0	0	0	0	0	0	0	0	0	0	0	0	0	0	0	0	2	0	1	0	0	0	0	7	0	0	0	0
otu4396	0	0	0	0	0	0	0	0	0	0	0	7	0	4	0	0	0	0	0	3	0	0	0	0	0	6	0	0	0	1	0	0	0	0	0	0	0	0	0	4	0	0	0	0	9	0	0	0	0
otu11179	0	0	0	1	0	4	0	0	0	0	0	0	0	4	1	0	0	0	0	3	2	0	0	0	0	5	1	5	6	0	0	0	0	0	0	2	2	0	0	0	3	2	0	0	0	7	1	0	3
otu22639	2	0	1	0	1	0	4	0	0	0	6	3	2	0	0	0	1	0	0	4	0	1	2	3	0	1	2	2	0	2	0	0	3	1	2	1	2	0	1	0	1	1	1	0	0	0	1	0	0
otu40155	0	0	0	0	0	0	0	3	0	0	0	0	0	0	0	0	0	0	1	0	0	0	0	0	0	0	0	0	0	1	0	2	0	0	0	0	0	0	0	0	0	0	2	0	1	2	0	0	0
otu46073	0	0	0	0	0	0	0	0	0	0	0	1	0	0	0	0	0	0	0	0	0	0	0	0	0	0	0	0	0	0	0	0	0	0	0	0	0	0	2	3	0	0	0	0	2	2	0	0	0
otu59006	0	0	0	9	1	0	0	3	0	2	0	0	0	0	0	2	2	0	1	0	0	0	0	0	1	2	0	0	3	2	0	8	0	0	0	0	1	0	3	1	0	0	1	0	6	0	4	0	1
otu62778	0	2	3	0	1	0	0	2	0	0	0	0	0	0	0	0	0	0	0	0	0	0	0	2	0	0	3	0	0	2	0	2	0	1	0	0	3	4	5	0	0	0	0	0	10	0	12	0	2
otu933	0	0	0	0	0	0	0	0	0	1	0	0	0	2	0	7	0	0	0	0	0	0	0	0	0	0	0	0	0	0	0	0	0	0	0	0	0	15	0	0	0	0	0	0	4	0	0	0	13
otu11821	0	0	0	0	0	0	0	0	0	0	0	0	0	0	0	0	0	0	0	0	0	0	0	2	0	1	0	6	0	0	0	0	0	0	0	1	0	0	0	0	8	1	0	0	0	1	0	1	0
otu27105	0	0	0	2	0	0	0	0	0	0	0	0	6	0	0	0	0	0	0	1	1	0	0	0	0	4	1	1	1	0	1	0	0	0	3	1	5	2	7	0	3	1	1	0	0	4	0	2	0
otu38504	3	0	0	3	0	0	2	0	0	0	0	0	1	2	4	0	1	0	0	2	0	0	2	0	1	0	1	0	0	3	0	1	0	0	2	0	4	0	0	0	3	0	0	0	0	2	0	2	0
otu45887	0	0	0	0	0	0	0	0	0	0	0	2	2	0	0	0	0	1	0	0	2	3	2	0	0	2	0	1	2	2	0	1	0	0	4	2	2	0	1	3	3	1	1	3	0	1	0	2	0
otu58458	0	0	0	0	0	0	0	3	0	0	0	2	0	0	1	0	0	0	2	0	4	0	0	1	1	2	0	3	0	3	0	4	0	2	0	0	0	1	0	0	0	0	0	0	0	0	0	2	3
otu61944	0	0	2	3	2	0	3	0	0	0	0	0	1	2	0	0	4	0	0	4	0	0	2	0	0	0	0	2	0	0	0	0	0	0	3	3	0	0	0	2	0	2	2	0	0	0	5	0	0
otu967	9	0	2	0	0	0	5	0	0	0	0	0	0	0	0	0	0	0	0	0	0	0	7	0	0	2	0	0	11	0	0	0	0	0	1	5	0	0	1	0	0	0	0	2	4	11	0	0	0
otu4861	2	0	1	2	1	1	1	0	0	1	0	2	3	2	4	0	0	3	3	0	5	7	2	0	0	0	0	0	0	0	0	0	0	0	1	0	2	0	0	0	1	0	0	1	0	0	0	1	0
otu17050	0	0	0	0	0	0	0	2	0	0	4	0	0	0	1	0	0	0	0	0	0	0	2	0	0	0	0	0	3	0	0	0	5	0	0	0	3	0	0	0	0	2	0	0	0	0	0	0	0
otu31654	0	1	0	0	0	0	0	0	0	0	0	3	0	0	2	0	0	1	1	0	1	3	2	2	0	0	0	3	0	3	1	0	0	0	8	0	1	0	1	1	3	0	0	0	0	0	0	0	0
otu38880	0	0	0	2	3	0	0	2	0	2	0	0	0	1	0	0	0	0	2	0	0	0	6	3	0	2	2	0	1	4	0	22	0	0	0	0	1	1	0	1	2	0	0	0	1	3	0	0	1
otu47100	0	0	0	5	0	0	4	0	0	0	0	0	2	0	0	0	0	0	0	2	1	0	7	8	0	0	2	0	0	0	0	0	0	0	1	0	0	0	2	0	0	5	1	0	0	2	0	0	0
otu52777	0	0	0	0	0	0	0	0	0	0	0	0	0	0	0	0	0	0	0	0	0	0	3	2	3	0	2	2	1	0	2	0	4	2	3	2	0	0	0	0	2	0	0	1	0	0	0	3	0
otu64226	2	2	0	0	0	1	0	0	1	0	27	2	0	0	0	0	0	0	0	0	0	0	2	0	0	0	0	0	3	0	1	4	0	0	0	0	0	0	0	0	2	0	0	0	0	1	2	0	2
otu597	0	0	0	0	0	0	0	0	0	0	0	0	0	0	0	0	0	0	8	6	0	0	0	0	5	0	0	0	0	0	0	0	0	0	1	3	0	0	3	0	0	8	2	4	0	0	0	0	0
otu18545	3	0	0	0	0	0	0	0	0	0	1	0	4	0	0	0	1	0	0	0	0	0	0	0	0	0	0	0	0	0	11	0	2	3	0	0	1	0	3	0	1	0	0	6	0	0	0	3	4
otu24489	0	0	2	3	0	0	2	5	0	2	0	0	2	0	6	3	2	0	6	0	3	6	3	0	2	0	0	0	0	5	0	0	0	0	1	0	2	4	0	0	1	0	1	5	0	2	0	0	0
otu56135	0	0	0	0	0	0	0	0	0	0	0	0	0	0	0	0	0	0	0	0	2	0	0	0	1	0	0	0	0	0	2	0	0	0	0	0	0	0	0	0	1	0	6	0	0	0	0	4	0
otu12562	0	0	3	0	2	0	7	3	0	0	0	0	0	1	0	0	0	0	0	0	0	0	0	0	2	1	1	0	4	6	2	0	0	3	0	0	4	2	3	0	1	0	0	0	1	0	2	0	0
otu17047	0	0	0	0	0	3	0	0	0	0	0	8	0	0	0	0	0	0	0	0	0	0	0	0	0	0	0	0	0	1	0	0	0	0	0	0	0	0	4	4	0	0	0	0	8	0	0	0	0
otu25290	0	0	0	0	0	0	3	2	0	2	0	0	3	0	3	0	0	0	6	0	0	0	0	3	9	0	0	0	2	8	0	2	0	0	0	0	0	0	0	0	0	0	2	3	1	0	0	6	0
otu32340	0	0	0	0	2	0	0	0	4	0	0	0	0	0	0	4	0	0	1	0	0	0	0	0	9	2	1	0	0	1	0	1	0	1	0	0	3	2	1	0	0	0	0	0	3	0	5	0	2
otu37975	0	0	0	2	0	0	0	0	0	0	0	0	0	0	0	0	0	0	0	0	0	0	2	0	0	0	0	0	0	0	0	0	0	0	0	0	0	0	0	0	14	1	0	0	0	0	0	2	0
otu38365	0	0	0	0	0	2	0	0	0	0	0	0	0	0	0	0	0	0	0	0	0	0	0	0	0	0	0	0	0	0	0	0	0	0	0	2	0	0	0	0	0	0	0	1	0	0	1	0	0
otu54252	0	0	0	0	3	0	0	3	0	0	0	0	0	0	1	4	0	0	0	0	0	0	0	1	4	0	2	0	2	3	0	2	0	0	0	0	3	4	0	2	0	0	0	0	10	0	0	0	0
otu55049	0	0	0	0	0	0	0	0	0	0	0	6	0	0	0	0	1	0	0	0	0	0	0	0	1	0	5	0	0	0	0	0	0	0	0	0	0	0	1	8	0	0	2	0	0	0	0	0	0
otu11551	0	0	0	0	1	4	0	0	1	0	1	0	2	1	0	0	0	0	0	0	1	0	0	0	0	6	0	0	2	0	5	0	0	0	0	8	0	0	0	0	0	3	2	0	0	2	0	3	0
otu14526	0	0	0	2	0	0	0	0	0	0	0	1	0	0	0	0	0	0	0	0	1	0	0	2	0	0	0	2	0	0	0	0	2	2	0	0	2	0	3	0	0	4	0	0	0	0	0	0	0
otu17999	1	0	0	0	8	0	0	0	0	0	0	0	0	1	7	0	4	0	0	0	0	0	3	0	0	0	0	0	0	0	0	3	0	0	0	1	20	0	3	0	0	0	0	4	3	0	2	0	0
otu19940	0	0	0	0	0	0	1	0	0	0	0	0	0	0	0	0	0	0	0	0	0	0	2	0	0	0	0	0	2	0	0	0	5	0	0	3	1	0	0	3	2	6	0	0	0	2	0	0	0
otu32425	0	5	1	0	0	0	2	0	0	0	1	0	0	0	0	0	0	0	0	0	0	4	2	1	0	0	8	0	2	0	0	0	0	2	0	2	0	2	2	0	0	0	0	6	0	0	3	0	4
otu41180	0	0	4	0	1	0	0	3	1	0	4	0	0	0	0	1	0	9	0	0	0	4	2	0	2	0	12	0	2	1	0	3	1	2	0	0	0	2	0	0	0	0	1	0	4	2	0	0	1
otu43934	0	0	0	0	0	0	0	0	0	0	0	0	0	0	0	0	0	0	0	0	0	0	0	0	0	0	0	0	0	0	0	0	0	0	0	1	0	0	0	0	0	0	1	0	0	0	0	0	2
otu48761	29	24	0	1	0	2	1	0	0	0	7	0	2	0	0	1	0	0	9	0	0	0	0	1	0	0	0	0	1	0	0	0	0	1	0	0	0	0	0	0	0	0	2	0	3	0	0	0	0
otu60672	0	0	0	1	0	0	2	0	0	0	0	0	0	0	0	0	0	0	0	0	1	0	6	1	1	0	1	2	2	2	0	2	0	0	0	0	2	0	0	0	2	0	0	0	0	1	1	3	0
otu65926	0	0	0	0	0	0	0	0	0	0	0	0	0	0	0	0	1	0	9	3	3	0	0	4	0	12	2	3	0	0	0	0	0	0	0	0	0	0	2	0	3	0	3	0	0	0	0	0	0
otu67254	0	0	0	2	1	0	1	0	0	1	0	3	0	1	2	0	0	0	1	1	1	0	2	0	0	1	1	2	0	3	0	2	0	0	3	0	3	0	3	0	4	2	0	0	0	2	0	0	0
otu30363	0	0	2	2	3	1	0	3	0	0	0	2	3	0	3	1	2	0	27	0	0	0	0	0	4	2	0	0	0	2	0	0	0	0	0	0	3	0	0	0	0	0	2	0	0	1	0	0	2
otu53036	0	0	0	0	0	0	0	0	0	0	0	0	0	0	0	0	0	0	0	0	0	0	0	0	0	20	0	0	2	0	0	0	0	0	0	4	1	0	0	0	0	0	0	0	0	0	0	0	0
otu61874	0	0	2	0	1	0	0	11	0	0	0	4	0	0	0	0	0	0	0	3	0	0	0	2	2	0	0	0	0	17	0	0	0	4	0	2	0	0	13	0	0	7	0	0	2	0	0	0	0
otu65047	0	1	27	0	0	3	0	1	0	0	1	2	0	0	0	2	0	0	0	0	0	0	0	0	3	1	1	0	0	0	0	0	0	0	1	0	0	0	0	0	0	0	0	0	0	0	3	0	1
otu1169	0	1	0	0	0	0	0	2	1	0	2	3	0	0	2	0	0	0	1	0	0	0	0	4	1	1	3	0	0	0	0	0	2	2	0	0	1	0	0	0	0	0	0	0	0	3	0	3	2
otu7300	0	0	0	0	0	0	3	0	0	0	7	0	0	2	19	0	5	0	9	0	0	0	0	0	0	0	0	0	0	0	0	0	1	0	3	0	0	0	5	0	3	0	0	0	0	0	0	0	0
otu9984	7	3	7	2	2	2	3	2	0	0	6	0	0	0	1	2	0	2	0	1	0	0	0	8	2	0	2	0	0	2	0	0	4	2	0	0	0	0	0	3	0	0	0	0	0	0	1	0	0
otu12517	0	0	0	0	0	0	0	0	0	5	0	0	0	9	0	17	0	0	0	0	0	0	0	0	0	0	0	0	0	3	0	4	0	0	0	2	1	0	0	0	0	0	0	0	6	1	0	0	9
otu32614	1	0	0	0	0	0	5	0	0	0	0	0	0	2	0	0	0	4	0	0	0	0	0	0	0	0	0	2	3	0	0	0	0	0	0	5	0	0	0	2	0	1	0	0	0	0	11	0	0
otu35319	0	0	0	0	0	0	0	0	0	0	0	0	0	0	0	0	0	0	0	0	0	0	0	0	0	0	0	0	0	1	0	0	0	0	0	0	0	0	2	0	0	0	11	0	0	0	0	0	0
otu46228	0	2	0	4	16	0	0	17	0	0	0	2	8	0	0	0	0	0	3	0	1	0	0	1	1	0	5	0	0	5	0	0	0	2	0	0	4	0	0	0	2	0	0	0	0	1	0	0	0
otu59543	0	0	0	0	0	0	0	0	0	0	0	0	0	0	0	0	0	0	0	0	0	0	0	0	0	0	0	0	0	0	0	0	0	0	0	0	0	0	0	0	0	0	0	0	0	0	1	0	0
otu17734	0	0	0	0	0	1	0	0	1	0	1	0	1	0	0	0	0	0	0	0	2	0	0	0	0	5	1	0	0	1	0	0	0	0	1	9	2	0	0	1	0	2	2	1	0	6	1	2	0
otu28234	2	0	0	0	17	0	0	0	0	0	0	0	0	0	0	0	0	1	0	0	0	0	2	0	0	0	0	0	0	0	0	0	3	0	0	0	0	0	0	1	0	0	0	0	0	0	1	0	0
otu33861	1	1	0	0	0	2	0	0	2	0	7	0	0	0	0	2	0	0	0	0	0	0	2	2	1	2	2	2	2	3	0	3	0	1	1	0	3	0	0	1	0	0	0	0	2	0	2	0	2
otu42900	0	1	0	6	0	0	1	0	0	2	5	1	0	0	1	1	1	0	2	0	0	2	0	0	2	0	1	0	0	0	0	2	0	2	0	0	0	0	0	0	2	0	0	1	0	0	1	0	0
otu60671	0	0	0	0	0	0	0	2	0	0	0	0	0	0	0	0	0	0	2	0	23	0	0	0	0	0	0	0	0	2	0	0	0	0	0	0	0	0	0	0	0	0	6	18	0	0	0	0	0
otu3147	1	5	2	0	1	0	2	0	0	0	0	2	0	0	0	1	1	5	0	1	0	5	0	5	3	0	0	0	0	0	0	0	0	0	0	0	0	2	0	1	0	0	2	2	1	0	0	0	0
otu22951	0	0	0	0	0	0	0	5	0	0	0	0	0	0	0	0	1	0	0	0	0	0	1	1	4	0	0	0	0	0	0	0	0	19	1	0	0	0	1	0	0	0	0	4	0	0	0	9	0
otu53458	0	1	0	2	0	2	1	1	0	1	0	0	0	0	2	0	5	0	1	0	0	2	0	0	2	0	0	0	0	2	0	0	0	0	0	1	1	0	0	0	0	0	6	1	2	0	0	0	0
otu10175	0	0	0	0	0	0	0	0	0	0	0	0	1	0	0	0	0	0	0	0	0	0	0	0	0	1	0	0	35	0	0	0	0	0	2	0	0	1	0	0	3	0	0	0	0	0	0	0	0
otu11737	0	0	0	0	0	0	0	0	0	0	0	0	0	0	0	0	3	1	0	2	0	0	0	0	1	0	0	0	0	1	0	0	0	1	0	0	0	0	5	0	0	0	4	8	0	4	0	2	0
otu30685	3	0	6	0	0	0	6	0	0	0	0	0	0	0	0	0	0	0	0	0	1	4	4	0	0	0	0	0	1	0	0	0	0	0	0	0	0	0	0	0	0	0	0	8	3	3	0	0	0
otu34314	0	2	3	0	1	0	3	0	0	0	8	2	0	0	0	0	0	2	0	4	0	1	1	2	0	1	1	1	2	2	0	0	1	0	1	0	2	0	0	2	0	2	0	0	0	0	0	0	0
otu40265	0	0	0	1	0	0	0	0	0	0	0	0	0	0	0	0	0	0	0	6	0	0	0	0	1	7	0	4	0	0	0	0	0	0	2	1	0	0	0	0	0	7	2	0	0	0	4	0	0
otu41177	1	0	0	0	0	0	0	1	0	0	17	2	0	0	0	0	0	1	0	0	0	3	19	0	1	0	0	1	0	0	0	0	4	1	0	0	0	8	0	1	0	3	0	1	0	1	0	0	0
otu49737	1	3	1	0	0	0	0	4	3	0	1	0	0	2	0	2	0	0	5	0	0	0	1	0	3	0	5	0	0	2	2	6	0	0	0	0	0	2	0	0	1	0	0	0	2	4	0	0	4
otu10897	0	0	0	2	0	3	0	0	0	0	0	0	0	3	1	0	0	0	0	9	0	0	0	0	0	3	3	0	1	0	0	0	0	0	0	0	0	0	0	0	4	0	0	0	0	0	0	0	9
otu15400	0	0	0	0	0	1	5	1	0	0	0	0	0	0	1	0	1	0	0	0	0	0	0	0	3	0	0	0	0	6	0	0	0	0	0	0	1	4	0	0	0	0	1	0	0	0	10	0	0
otu29122	0	0	0	0	0	0	0	0	0	0	0	0	0	0	0	0	0	0	0	0	0	0	0	0	0	0	0	0	3	0	8	0	1	2	4	0	4	0	0	4	0	2	0	0	0	0	0	14	0
otu34530	3	1	0	0	0	0	0	0	0	0	1	0	7	0	0	0	0	0	0	0	0	0	1	3	0	2	0	0	0	0	8	0	0	3	0	0	0	0	5	0	0	0	3	0	0	0	0	0	1
otu1064	2	0	1	1	1	0	0	0	2	0	2	0	0	0	0	0	0	1	0	0	1	0	2	1	0	0	0	3	1	3	0	0	0	0	1	0	3	0	0	2	2	2	0	1	0	1	0	0	0
otu17978	0	0	0	0	1	0	0	0	0	0	0	0	0	0	0	0	0	0	0	14	0	0	0	0	0	12	0	1	0	0	0	0	0	0	0	0	0	0	0	6	0	1	0	0	0	0	0	0	0
otu19656	2	4	3	2	4	0	4	0	1	2	1	0	0	0	0	0	0	8	0	0	0	9	2	2	0	0	3	0	0	0	0	0	0	0	0	0	2	0	0	2	0	0	0	3	0	0	0	2	0
otu59540	0	0	0	0	0	0	0	22	0	0	0	0	0	0	0	12	0	0	0	0	0	0	0	0	0	0	0	0	0	5	0	2	0	0	0	0	0	28	0	0	0	0	0	0	0	0	0	0	6
otu9151	0	0	0	2	2	1	0	0	0	0	0	0	2	0	2	0	9	0	0	0	0	2	0	0	0	0	0	0	1	1	0	0	0	0	0	0	0	0	0	0	0	0	2	0	0	0	0	21	0
otu12473	0	0	0	0	0	0	0	2	0	0	3	3	0	0	0	0	0	1	1	0	0	0	2	0	0	0	0	2	0	0	0	0	3	0	0	0	1	1	2	0	0	0	1	0	0	0	2	0	0
otu21832	0	0	0	0	0	3	0	0	0	0	0	0	0	1	0	0	0	0	0	0	0	0	0	0	0	4	0	1	2	0	0	0	0	0	1	7	1	4	3	0	0	0	0	0	0	3	0	0	0
otu24591	0	0	0	0	0	0	3	0	0	0	0	0	0	0	0	0	0	0	0	0	0	0	2	7	0	0	0	0	0	0	0	0	0	1	0	2	2	0	0	2	5	2	0	0	0	0	0	4	0
otu25081	1	8	1	0	0	0	2	0	0	1	0	0	0	0	0	0	0	0	0	0	0	0	15	17	1	1	0	0	0	1	1	2	0	0	0	0	0	0	0	0	2	2	0	0	2	0	0	2	0
otu31215	0	1	0	0	0	1	0	2	0	2	0	3	0	0	0	2	3	0	0	0	4	0	0	6	2	4	2	0	1	2	1	13	0	1	0	0	0	0	0	0	0	0	0	1	4	0	0	8	1
otu38414	0	0	0	0	0	0	0	0	0	1	0	0	0	0	0	0	0	0	11	4	4	0	0	0	0	12	0	5	0	0	0	0	0	0	0	0	0	0	2	0	1	0	3	0	0	3	0	0	0
otu41635	0	0	4	2	2	0	0	0	3	4	0	0	0	1	4	0	0	1	1	0	1	0	0	0	0	0	6	0	0	0	0	1	0	2	0	0	2	0	0	0	0	0	2	0	0	0	1	0	4
otu57044	3	1	2	0	0	2	3	0	0	0	2	0	1	0	0	0	0	2	0	0	0	0	2	0	1	0	0	1	3	0	0	0	3	0	0	0	1	0	1	0	1	4	0	0	0	0	2	1	0
otu60916	0	0	1	0	4	0	2	4	0	0	1	0	2	0	0	0	2	0	0	0	0	0	0	0	0	0	3	1	2	0	0	0	3	0	0	0	4	0	2	2	0	0	0	0	2	0	2	0	0
otu5979	0	0	0	0	1	0	0	0	0	0	2	0	3	0	0	0	18	6	2	0	4	11	0	1	0	0	0	0	0	0	0	0	0	2	0	0	0	0	0	0	2	0	2	8	0	0	0	5	0
otu12898	6	10	0	0	0	5	1	0	1	0	7	0	0	1	0	2	0	0	11	0	0	0	0	0	1	0	0	0	0	0	1	0	0	0	0	1	0	1	0	0	1	0	1	0	4	1	2	0	0
otu13477	0	0	4	0	1	0	0	0	0	11	0	5	0	2	3	13	5	0	4	0	0	0	0	0	1	0	0	0	0	2	0	5	0	0	0	0	0	0	0	0	0	0	0	0	4	0	0	0	0
otu14291	0	0	0	0	0	0	1	0	0	0	12	0	1	0	0	0	0	0	9	0	0	0	0	0	0	1	0	0	0	0	0	0	3	2	0	1	0	0	0	0	1	0	0	16	1	1	0	2	2
otu26255	0	0	6	2	0	0	2	0	0	16	0	5	1	7	1	6	0	1	0	0	0	0	0	0	8	0	0	0	0	0	0	2	0	1	0	0	0	4	0	0	0	0	0	0	2	0	0	1	2
otu39112	0	0	4	2	7	5	0	0	0	0	1	1	0	2	0	5	0	0	0	0	0	0	0	0	12	0	0	0	0	0	0	0	2	4	0	0	1	0	0	0	0	0	1	1	0	0	0	0	0
otu39308	6	0	2	5	0	0	3	0	0	0	2	2	2	0	4	0	6	2	0	1	5	3	2	0	2	0	0	0	0	0	0	0	0	0	1	0	0	0	0	0	0	0	2	2	2	0	0	1	0
otu44137	0	0	1	0	3	0	0	5	0	3	0	0	0	0	2	3	3	0	0	0	0	0	0	0	2	0	0	0	0	5	0	5	0	0	0	0	11	1	0	0	0	0	0	0	2	0	1	0	0
otu49089	0	0	3	3	5	1	2	10	0	0	0	3	0	0	3	1	2	0	5	0	2	0	0	1	3	2	2	0	2	3	0	0	0	0	0	0	3	0	0	0	1	0	0	0	0	0	0	0	0
otu69709	3	0	0	0	0	0	1	0	0	0	1	0	0	0	0	0	0	2	0	0	0	0	3	0	0	0	0	2	1	0	1	0	4	1	0	0	0	0	0	4	0	3	0	0	0	0	4	1	0
otu70282	0	0	0	0	0	0	0	2	0	0	0	0	0	0	0	0	0	0	0	0	0	0	0	0	0	20	0	0	2	1	0	0	0	0	10	0	0	0	0	0	0	0	2	0	0	0	0	5	6
otu22720	0	0	0	1	1	0	0	7	4	10	0	2	0	4	0	2	7	0	3	0	0	0	0	0	0	0	0	0	0	12	0	1	0	1	0	0	1	2	2	0	0	0	0	0	8	0	1	0	2
otu25182	0	0	0	3	0	0	0	3	0	4	0	0	0	0	0	3	3	0	3	0	4	0	0	0	0	0	0	0	0	0	0	0	0	4	0	0	0	3	0	0	0	0	9	0	0	2	0	8	0
otu45873	0	0	0	0	0	0	0	0	0	0	0	0	0	0	0	0	0	0	0	0	0	0	0	0	0	0	0	0	0	5	0	0	0	0	0	0	0	0	0	0	0	1	0	1	0	0	0	9	0
otu69734	1	1	0	2	0	0	0	4	0	1	0	0	0	0	1	2	0	0	0	0	0	0	2	2	0	5	12	0	3	4	2	5	0	1	0	0	0	0	0	0	0	0	1	0	0	0	0	0	2
otu25505	0	0	0	0	0	2	0	0	0	0	0	0	4	0	0	0	0	0	0	0	0	0	0	0	0	4	0	1	4	0	0	0	0	0	3	3	5	3	2	0	1	3	0	0	0	4	0	0	0
otu29474	0	0	0	0	1	0	3	3	0	0	0	0	0	0	0	2	0	0	0	0	0	0	0	0	0	0	0	0	23	11	0	0	0	0	0	0	0	8	0	1	0	0	0	0	0	0	3	0	5
otu32390	0	4	1	1	0	0	0	6	0	0	0	3	0	0	1	2	0	0	0	0	0	0	0	0	0	0	0	0	0	3	0	1	0	0	0	0	0	16	0	2	0	0	0	0	9	0	0	0	2
otu37126	0	0	0	2	0	1	0	2	0	0	0	3	0	0	0	0	0	0	2	1	3	0	0	0	0	0	0	3	0	5	0	2	0	2	0	0	0	0	0	0	2	0	1	0	0	2	0	1	0
otu43581	0	0	2	0	2	0	2	0	0	0	0	2	0	4	0	3	0	0	0	0	0	0	0	0	0	0	3	0	1	0	0	0	0	2	0	0	2	3	2	1	0	0	0	0	4	0	4	0	0
otu1108	3	2	0	2	2	1	3	1	0	0	2	1	0	0	0	0	1	0	0	4	0	6	0	1	0	0	0	1	0	0	0	0	3	2	0	0	1	0	0	3	0	2	0	3	0	0	1	0	0
otu9269	0	0	0	0	0	7	0	0	0	0	0	0	0	0	0	0	0	1	0	18	1	0	0	0	0	3	0	9	0	0	0	0	0	0	0	1	0	0	0	7	0	3	0	0	0	0	0	0	0
otu17775	0	0	0	4	2	4	0	0	2	0	2	0	0	0	0	0	0	0	0	0	0	0	0	0	0	7	1	0	0	0	0	0	0	0	0	7	1	0	0	0	0	0	2	0	0	4	1	0	0
otu36121	0	0	2	6	0	0	4	3	1	4	0	1	4	0	2	10	0	1	0	1	9	2	0	1	4	0	3	0	0	3	0	0	0	1	0	0	0	3	0	0	0	0	1	4	0	0	0	0	0
otu37100	0	0	3	0	0	0	0	0	0	0	3	0	0	0	0	2	1	0	0	0	2	0	0	0	0	0	0	0	0	0	0	1	1	0	0	0	0	5	0	0	0	0	8	2	0	2	0	0	0
otu44978	0	0	0	3	0	3	0	0	0	0	2	0	2	0	2	0	0	0	0	0	2	0	0	0	0	5	0	0	0	0	0	0	0	0	0	8	0	2	0	0	1	0	2	0	0	2	0	3	0
otu50330	0	3	0	0	6	0	0	0	0	0	2	2	0	0	2	0	4	3	3	0	0	0	0	2	0	0	2	5	4	0	0	0	4	0	0	0	0	0	4	3	0	0	0	1	0	0	2	0	0
otu27746	0	0	0	0	0	0	0	0	0	0	0	0	0	0	0	0	5	2	0	0	5	0	0	0	0	0	0	0	0	0	0	3	0	0	0	0	0	0	0	26	0	0	0	0	0	0	0	0	0
otu46563	0	0	0	0	0	0	0	0	0	0	0	0	0	0	0	0	0	0	0	0	0	0	0	0	0	0	0	0	0	0	0	0	0	0	0	0	0	0	0	0	0	3	0	0	0	0	0	0	0
otu68882	0	0	0	0	0	6	7	0	0	0	0	4	0	7	0	2	1	1	2	0	0	0	0	2	1	0	0	0	0	0	1	0	0	0	0	0	0	6	0	0	5	0	0	0	0	0	0	0	0
otu69305	0	0	0	0	0	0	0	0	0	0	0	0	0	0	0	0	0	0	0	0	4	0	0	0	0	0	0	2	0	0	0	0	0	0	2	0	0	0	0	20	1	9	2	0	0	0	0	0	0
otu11233	3	2	0	0	0	0	0	0	0	0	0	0	0	1	0	0	0	0	0	2	0	0	0	1	0	3	3	0	0	0	0	2	2	2	0	5	0	0	0	0	2	2	0	0	0	3	6	0	0
otu27617	0	0	1	0	0	1	0	0	0	0	2	0	0	0	0	0	0	0	2	0	0	1	0	1	0	0	0	0	0	2	0	0	0	2	0	1	0	0	0	0	0	0	7	1	0	0	0	2	2
otu38172	0	0	0	3	0	0	0	0	0	0	0	0	0	0	0	0	2	0	2	0	3	0	0	0	2	0	0	0	0	1	3	0	0	4	0	0	0	14	0	0	0	0	5	0	0	0	0	2	0
otu42470	0	0	0	1	0	2	0	3	0	1	0	0	0	0	0	0	0	0	0	0	0	0	0	1	0	0	2	0	4	5	0	0	0	0	1	0	2	2	0	4	0	0	0	0	10	0	2	0	1
otu48550	0	0	0	0	0	0	0	0	0	0	0	0	0	0	0	0	0	0	0	0	0	0	0	0	2	0	0	0	0	0	0	0	0	1	2	0	0	0	0	0	0	0	9	27	0	0	0	2	0
otu50183	0	2	3	3	0	1	0	2	0	0	0	3	0	0	0	0	2	1	0	0	0	0	0	4	2	2	2	0	0	0	0	0	0	1	0	0	0	0	5	3	0	0	1	0	2	0	3	0	1
otu55770	0	0	0	0	0	5	2	1	3	1	3	0	1	6	3	3	1	2	0	1	0	0	0	0	0	0	0	0	0	0	0	0	0	0	0	1	0	0	0	0	0	0	0	0	0	2	2	0	0
otu18333	0	0	2	0	1	0	0	0	0	0	3	3	0	0	2	0	0	0	0	0	0	0	2	0	1	0	0	0	1	1	0	0	6	0	0	0	2	0	0	0	4	3	0	0	0	2	0	0	0
otu27590	0	0	0	2	0	2	4	0	0	0	0	0	2	0	0	0	2	0	0	0	0	0	0	0	2	0	0	2	0	1	0	0	1	3	1	0	0	0	1	0	0	3	0	0	0	0	2	0	0
otu39698	0	0	0	0	0	3	1	0	0	0	0	0	0	0	0	0	3	0	2	0	1	0	0	2	0	0	0	0	2	1	0	0	0	2	0	0	0	0	0	0	0	0	6	0	1	3	0	1	1
otu42535	0	0	0	2	0	1	2	0	0	0	0	0	0	1	0	2	6	0	3	0	9	0	0	0	2	0	0	0	0	1	0	0	0	1	0	2	0	0	0	0	1	0	3	0	0	0	0	1	0
otu53809	0	0	0	0	0	0	0	0	0	0	0	35	0	0	0	0	2	0	0	0	0	0	0	0	0	0	2	0	0	0	0	0	0	0	0	0	0	2	8	5	0	0	0	0	0	0	4	0	0
otu61063	0	0	1	0	0	0	0	0	0	0	0	0	0	1	0	1	1	2	0	0	0	0	0	0	2	0	5	0	3	0	0	6	0	1	0	0	1	0	0	2	0	0	0	0	0	6	0	0	2
otu6730	0	0	0	0	0	0	0	0	0	0	0	0	0	4	0	0	0	0	0	0	0	0	0	0	0	2	0	0	31	0	0	0	0	0	0	0	0	0	0	0	3	0	0	0	0	0	0	0	0
otu18844	0	0	0	1	0	2	0	0	0	0	2	0	1	0	0	0	0	0	0	0	0	1	0	0	0	3	0	0	3	0	3	0	0	0	0	4	1	0	1	0	2	1	2	1	0	0	0	6	0
otu38707	3	0	0	0	0	0	0	0	0	0	2	0	0	0	0	0	0	1	0	0	0	0	0	1	0	1	2	2	2	0	1	0	4	0	0	0	0	0	0	4	0	4	0	0	2	0	2	0	0
otu44041	0	0	0	0	0	0	0	0	0	0	0	0	2	0	0	0	0	0	0	0	13	0	0	0	0	0	0	0	4	0	0	0	0	0	0	0	0	0	0	0	19	0	19	0	0	9	0	0	0
otu69297	0	0	0	0	0	0	0	0	0	0	0	0	0	0	0	0	0	0	1	0	0	0	0	0	0	0	0	0	0	0	0	0	0	0	19	0	0	0	0	0	46	0	0	0	0	0	0	0	0
otu9150	0	0	0	0	0	0	0	0	0	0	0	0	0	3	0	15	0	0	1	0	0	0	0	0	0	0	0	0	0	0	3	0	0	0	0	0	0	9	0	0	0	0	0	0	2	0	2	0	3
otu9828	0	0	0	0	0	0	0	0	0	0	0	0	0	3	0	0	5	0	21	1	5	0	0	2	0	0	0	0	0	0	0	0	0	0	0	0	0	0	0	0	6	0	4	1	0	2	0	0	0
otu26193	0	0	0	0	2	0	0	4	0	0	0	2	0	0	0	3	0	0	0	0	0	0	0	0	1	0	3	0	5	4	0	2	2	0	0	0	3	1	2	0	0	0	0	0	8	0	3	0	0
otu33306	0	0	0	0	0	0	0	0	0	0	0	0	0	0	0	0	0	0	0	0	0	0	0	0	0	1	0	0	0	0	1	0	1	0	2	0	0	0	0	0	0	0	7	22	0	0	0	2	1
otu40588	0	0	0	2	0	1	1	0	0	2	0	0	0	0	2	0	1	3	0	0	0	0	5	0	0	0	0	2	0	0	0	0	0	0	3	0	0	0	2	0	9	0	2	0	0	0	0	0	0
otu41935	0	7	0	0	0	0	11	0	0	0	0	0	3	0	0	0	0	0	0	0	0	2	0	5	0	0	0	0	4	0	1	0	0	0	5	0	5	0	0	0	0	0	0	13	0	0	0	4	0
otu43354	0	0	0	2	3	0	3	0	0	0	0	0	0	1	0	0	0	0	0	2	0	0	4	0	2	1	4	1	0	0	0	1	5	0	1	1	0	0	1	0	0	1	2	0	0	0	9	0	0
otu44997	0	4	0	0	0	0	0	3	2	1	0	0	0	2	0	0	0	0	0	0	0	0	0	0	2	0	1	0	2	0	0	0	0	0	0	0	0	6	0	1	0	0	0	0	32	0	1	0	0
otu47215	0	0	0	0	0	2	0	0	0	0	2	3	0	0	0	0	3	0	0	0	0	0	0	0	0	0	0	0	0	1	0	0	0	0	0	0	0	3	2	0	0	0	0	1	0	0	0	0	0
otu48583	18	2	8	0	1	3	1	0	0	0	6	1	0	1	2	0	0	10	0	0	0	0	0	11	0	0	0	0	0	0	0	0	4	2	0	0	0	0	0	1	0	0	0	0	0	1	0	0	0
otu56553	0	0	1	1	0	1	0	1	0	0	3	1	0	0	0	0	0	0	0	2	0	0	2	0	2	0	0	0	1	0	0	0	5	0	0	2	0	0	0	1	2	5	1	0	0	0	0	0	0
otu59886	0	0	2	0	3	1	0	0	0	7	0	6	0	0	0	0	0	0	3	0	0	0	0	0	1	2	0	0	0	3	0	1	0	8	1	0	0	0	0	0	0	0	2	1	0	0	0	0	0
otu14752	0	0	1	0	1	2	0	0	0	4	0	0	0	0	5	0	2	0	4	0	0	0	0	0	2	0	1	5	0	2	0	0	0	3	2	0	0	0	0	0	3	0	2	0	0	0	0	4	0
otu15446	1	0	0	0	0	0	2	0	0	0	0	0	0	1	1	0	0	0	3	0	0	0	0	0	1	1	0	3	0	0	0	0	0	0	4	6	0	0	0	0	3	2	1	0	0	0	3	0	0
otu41037	0	4	1	0	0	0	0	2	0	0	0	2	0	2	0	2	0	0	0	0	0	0	1	0	0	0	2	0	5	3	0	4	0	2	0	0	0	3	0	5	0	0	0	0	8	0	0	0	0
otu52203	0	0	0	0	0	0	2	0	0	0	3	0	2	0	0	0	0	0	0	0	0	0	0	1	0	0	0	0	0	0	11	0	2	2	1	0	0	0	0	2	1	0	0	0	0	0	0	5	1
otu67938	0	0	0	1	1	0	0	0	0	0	2	0	0	2	0	2	0	0	0	0	0	0	0	0	0	0	5	0	2	0	0	5	1	5	0	5	0	0	0	0	0	0	3	0	1	8	2	0	2
otu9495	0	0	0	0	0	0	0	0	0	0	0	0	0	0	0	0	0	0	0	0	0	0	0	0	0	1	0	3	2	0	0	0	0	0	0	3	0	0	5	7	2	1	2	0	0	2	0	2	0
otu14658	0	3	0	0	0	0	0	0	0	0	0	0	3	0	0	0	0	0	0	0	1	0	2	6	1	3	0	0	0	0	3	0	0	2	0	0	0	0	1	0	0	0	0	3	0	3	0	7	0
otu53967	0	0	7	0	0	0	0	0	0	0	0	1	0	0	0	0	2	0	2	0	0	0	0	0	0	0	4	0	0	0	1	0	0	1	0	0	2	8	7	2	0	0	0	0	5	0	4	0	4
otu60622	0	0	0	0	0	0	0	0	0	0	1	0	0	0	0	0	0	0	0	1	0	0	0	0	0	4	0	3	4	0	0	0	0	0	0	6	0	0	0	0	2	4	0	0	0	1	0	1	0
otu2553	0	2	1	4	9	0	0	9	0	0	0	4	5	0	0	0	0	0	6	0	0	0	0	1	7	2	0	0	0	3	0	0	0	0	0	0	1	0	0	0	7	0	0	0	0	2	1	1	2
otu9965	0	0	0	0	0	0	0	0	0	0	0	0	0	0	0	0	0	0	49	0	0	0	0	0	0	0	0	0	0	0	0	0	0	0	0	0	0	0	0	0	14	0	0	0	0	10	0	0	0
otu14473	0	0	0	0	0	1	0	0	0	0	0	2	0	0	0	0	0	0	0	0	0	0	0	0	0	0	3	0	0	0	1	0	0	0	0	0	0	2	13	3	0	0	0	0	1	1	0	0	0
otu28508	0	0	0	5	4	0	0	45	1	0	0	0	0	0	0	0	0	0	0	0	0	0	0	0	2	1	6	0	0	7	0	0	0	0	0	0	1	0	0	0	3	0	0	0	0	0	0	0	0
otu39025	0	1	0	1	0	2	2	0	0	1	0	2	2	0	0	0	0	0	1	0	4	6	1	0	0	1	0	0	0	0	0	0	0	0	0	2	0	0	0	0	0	3	0	2	0	6	1	0	0
otu44549	0	2	0	0	2	0	1	3	0	1	0	2	0	0	0	1	0	0	0	0	0	0	0	1	0	0	1	0	5	2	0	3	0	0	0	0	1	2	0	3	0	0	0	0	22	0	1	0	4
otu46643	1	3	0	0	2	0	3	0	0	0	0	0	0	0	0	0	0	7	0	0	2	12	0	3	0	0	6	0	0	0	0	0	0	0	0	0	0	3	0	0	0	0	0	10	4	0	0	0	0
otu56039	0	0	0	0	4	0	0	0	0	0	0	0	0	0	0	0	0	0	0	0	0	0	1	5	0	1	10	2	0	1	0	4	0	0	0	4	0	0	0	0	4	0	0	0	0	1	3	0	0
otu58239	0	0	0	0	0	6	0	0	0	0	0	4	0	0	0	0	1	0	0	0	0	0	0	0	1	0	0	0	0	0	0	0	0	4	0	0	0	0	8	4	0	0	0	0	3	0	1	0	0
otu59651	0	0	1	0	1	0	0	6	0	6	0	0	0	1	0	5	0	0	0	0	0	0	0	0	4	0	0	0	2	5	0	10	0	0	0	0	3	2	2	2	0	0	0	0	4	0	3	0	0
otu61887	0	0	0	0	0	0	0	0	0	0	0	0	0	0	21	0	0	0	0	0	0	0	0	0	0	0	0	0	0	0	0	0	0	0	0	0	0	0	2	0	0	0	0	0	4	0	0	36	0
otu63038	0	0	0	2	0	2	0	0	0	0	1	0	15	0	5	0	0	0	0	0	4	0	0	1	0	7	0	0	2	0	0	0	0	0	4	0	7	3	2	0	0	0	0	0	0	7	0	0	0
otu65906	0	0	2	0	0	1	0	0	0	0	0	3	4	0	13	11	9	0	0	0	0	0	0	0	1	0	2	0	0	3	0	0	9	0	0	0	0	0	0	0	0	0	0	0	0	0	1	0	0
otu6237	0	0	0	0	2	0	1	2	2	4	0	2	0	0	0	0	0	0	0	0	0	0	0	0	2	0	0	0	0	9	0	3	0	0	0	0	1	2	2	0	0	0	0	0	20	0	0	0	1
otu9363	0	0	0	0	0	0	0	2	0	0	0	5	0	0	0	0	0	0	1	0	0	0	0	0	0	1	0	0	0	3	0	0	0	0	1	0	0	0	0	0	0	0	2	0	0	3	0	0	0
otu21763	0	0	0	1	0	0	0	0	0	0	0	0	0	2	0	0	1	2	2	0	0	0	0	1	0	1	4	0	0	2	0	1	0	0	0	0	0	8	5	2	0	0	0	0	4	0	3	0	4
otu22739	0	0	0	0	0	0	0	0	0	0	0	0	9	0	3	0	0	0	0	0	0	0	0	0	0	7	0	1	3	0	0	0	0	0	7	0	7	5	4	0	0	0	1	0	0	13	0	0	0
otu36806	0	0	0	0	1	1	0	0	0	0	0	0	0	0	0	0	0	0	0	0	0	0	0	0	2	0	0	0	2	2	3	0	0	1	0	0	2	0	0	0	0	0	0	0	8	0	0	0	0
otu38415	3	0	0	0	0	1	4	0	0	0	0	0	0	2	0	0	0	0	0	0	0	0	5	0	2	2	0	2	9	0	0	0	0	0	0	2	0	0	0	0	0	0	0	0	4	6	0	2	0
otu43475	0	0	2	0	0	0	6	0	0	0	0	0	0	0	0	0	0	0	2	0	2	0	0	0	0	0	0	0	3	0	0	0	0	0	1	0	0	0	1	0	4	0	0	0	1	2	0	0	0
otu44533	0	0	2	0	0	0	0	0	0	0	0	1	12	0	0	0	0	0	0	0	8	10	0	2	0	0	3	0	0	0	0	0	0	0	6	0	0	0	0	0	0	0	6	5	0	0	2	0	0
otu44624	0	4	0	0	0	0	1	1	0	0	0	0	0	0	0	0	1	0	1	0	0	0	0	1	1	0	2	0	1	2	0	2	0	0	0	0	0	1	0	2	0	0	0	0	23	0	3	0	0
otu811	0	0	0	0	3	0	2	0	0	0	0	0	0	0	0	0	0	0	0	0	0	0	0	2	0	0	0	0	0	0	0	0	1	0	2	0	2	0	0	0	2	12	0	0	0	0	1	0	0
otu6220	0	1	0	0	2	0	0	2	0	2	0	0	0	1	0	0	0	0	0	0	0	0	0	2	2	0	2	0	4	3	0	6	0	2	0	0	2	4	0	2	0	0	0	0	4	3	1	0	3
otu10678	0	1	0	1	0	0	0	0	0	0	0	0	0	0	2	0	2	0	0	0	0	3	2	0	0	0	1	2	1	0	0	1	0	0	4	0	2	0	3	1	0	0	0	2	0	0	0	1	0
otu13897	0	0	0	2	0	0	0	0	1	0	0	0	0	4	0	2	0	0	0	0	0	0	0	0	0	0	0	0	2	5	1	0	0	0	0	2	5	5	1	2	0	0	0	0	3	0	0	0	9
otu17648	2	2	0	0	0	0	2	0	0	0	0	0	0	0	0	0	0	0	0	0	0	0	2	16	1	2	0	0	0	2	2	0	0	1	0	2	0	0	0	0	5	0	3	0	1	4	2	0	1
otu27768	0	0	1	1	2	4	0	0	0	12	0	0	0	0	2	0	0	0	6	0	0	0	0	0	2	0	0	3	0	1	0	0	0	0	0	0	2	0	0	0	1	0	0	0	0	0	0	3	0
otu28928	1	38	0	0	3	0	0	0	0	0	0	1	0	0	0	2	0	0	0	0	0	0	0	25	0	0	2	0	1	0	0	0	1	0	0	0	0	0	0	1	0	0	0	0	0	0	0	0	0
otu36845	0	0	2	0	1	3	0	0	0	0	0	3	0	0	0	0	0	1	0	2	0	0	0	1	0	0	1	2	0	4	1	0	0	0	2	0	1	0	0	2	0	3	0	0	1	1	1	0	1
otu41075	0	0	0	0	2	0	0	0	0	0	0	4	0	0	0	1	2	0	0	0	0	0	0	0	0	0	0	0	0	1	0	0	0	0	0	0	0	2	1	1	0	0	0	0	6	0	0	0	3
otu43595	1	0	0	0	0	0	0	0	1	0	2	0	0	0	1	2	0	0	0	1	2	0	2	5	0	2	5	2	1	3	1	3	0	0	0	2	0	0	0	0	0	2	1	0	0	2	2	0	0
otu66114	0	1	9	0	0	0	0	1	1	0	0	1	0	0	0	0	0	0	0	0	0	0	0	0	1	0	2	0	0	1	0	0	0	1	0	0	2	2	5	0	0	0	0	0	10	0	13	0	3
otu66903	0	0	0	0	0	0	0	0	0	0	0	0	0	0	0	3	0	0	0	0	0	0	0	0	0	0	0	0	0	4	0	2	0	0	0	0	0	4	0	0	0	0	0	0	35	0	0	0	0
otu5326	0	0	0	0	0	0	0	0	0	0	0	0	0	0	11	0	6	0	0	0	0	0	0	0	0	0	0	2	0	2	0	2	0	2	0	0	1	0	0	0	0	0	1	0	0	1	0	8	0
otu14855	0	0	0	8	0	12	0	0	5	0	5	0	3	1	0	0	0	0	0	0	6	0	0	0	0	1	0	0	0	0	0	0	0	0	0	1	0	0	0	0	0	0	0	0	1	7	0	0	0
otu18169	0	0	0	2	0	0	0	0	0	0	0	0	0	0	0	0	0	0	0	2	1	0	0	4	0	1	0	0	0	0	0	0	0	0	3	0	2	0	0	0	1	2	0	0	0	3	0	1	0
otu21638	0	4	0	0	0	25	0	0	0	3	0	0	0	0	15	0	0	0	4	0	3	9	0	0	0	1	0	0	0	0	0	0	0	0	0	0	0	0	0	0	0	0	0	1	0	1	0	0	0
otu59970	0	0	0	0	0	0	0	0	0	0	0	0	0	0	0	1	0	0	0	0	0	0	0	0	2	0	0	0	6	0	0	0	0	0	0	0	0	26	0	0	0	0	0	0	1	0	0	0	20
otu61573	0	2	0	0	0	0	0	0	0	0	45	1	0	0	0	0	0	0	0	0	0	0	0	0	0	0	0	0	0	0	0	0	13	2	0	0	0	0	0	0	11	0	0	0	0	0	6	0	0
otu12817	0	0	0	0	0	0	0	0	0	0	0	0	0	0	0	0	0	0	0	7	0	0	0	0	0	0	0	2	0	0	0	0	0	0	0	2	0	0	0	7	0	6	0	0	0	0	0	0	0
otu20623	0	0	2	0	1	21	9	0	3	0	0	0	0	0	0	6	0	0	2	0	0	0	0	0	4	0	0	0	0	0	0	0	0	0	0	2	2	8	0	0	0	0	0	0	0	0	0	0	0
otu63312	0	0	0	0	0	0	0	0	1	3	1	1	5	2	4	0	0	0	0	0	0	0	0	1	0	0	0	0	0	0	11	0	0	3	3	0	0	0	0	2	2	0	0	0	0	0	0	2	0
otu2178	0	0	0	0	0	0	0	0	0	0	0	0	0	0	0	0	5	0	0	0	0	0	0	0	0	0	0	0	0	0	0	0	0	0	0	0	0	5	0	0	1	2	7	0	0	0	1	6	0
otu4210	0	0	0	0	0	0	0	0	0	0	0	0	0	0	0	0	2	0	0	0	0	0	0	0	1	0	0	0	0	21	0	0	0	6	1	0	0	0	0	0	0	1	0	0	0	0	0	0	0
otu23349	0	0	0	0	0	1	0	0	0	0	0	0	0	0	0	0	0	0	0	0	0	0	0	0	0	0	0	0	0	0	0	0	0	5	0	0	0	15	2	0	0	0	0	5	0	15	1	0	0
otu27858	0	0	0	0	0	0	0	0	0	0	0	0	0	0	0	5	0	0	0	0	0	0	0	0	0	0	0	0	2	0	0	0	0	0	0	0	0	20	0	0	0	0	0	0	12	0	0	0	9
otu67001	0	0	0	1	0	0	0	0	1	0	0	0	0	0	2	0	0	0	0	0	0	4	1	0	1	0	0	0	0	0	0	0	0	1	1	0	0	0	0	0	0	0	8	27	0	0	0	0	0
otu67047	0	6	0	1	0	0	0	2	3	2	0	0	0	0	0	1	0	0	0	0	0	0	2	2	1	0	1	0	5	3	3	2	0	0	0	0	0	6	0	4	0	0	0	0	6	0	1	0	0
otu12894	0	4	2	1	0	2	0	2	0	0	2	1	0	0	0	0	0	0	0	0	0	0	0	1	0	2	0	0	0	5	0	0	0	0	0	0	0	2	3	5	0	0	0	0	4	1	1	0	0
otu14375	0	0	0	0	0	1	0	0	0	0	0	0	0	0	0	0	5	0	0	0	7	0	0	0	0	0	0	0	0	0	0	3	0	0	0	0	0	0	0	25	0	0	0	0	1	0	0	0	0
otu18597	0	0	0	0	0	0	0	3	0	0	0	2	0	3	1	1	0	1	2	0	0	0	0	0	5	3	0	0	2	2	0	3	0	2	0	0	0	0	0	2	0	0	0	0	2	0	3	0	0
otu28806	0	0	0	0	0	0	0	0	0	2	0	2	0	1	0	2	0	0	0	0	0	0	0	0	1	0	0	0	2	4	0	5	0	1	0	0	0	10	0	1	0	0	0	0	19	0	0	0	1
otu33163	0	0	3	13	0	0	3	0	0	0	2	0	0	0	0	0	0	0	0	0	0	0	0	0	1	0	0	0	0	0	0	0	0	0	0	3	0	0	0	0	0	4	1	0	0	0	2	0	0
otu40079	0	0	0	4	0	0	2	5	1	0	0	1	1	1	0	0	2	0	1	3	4	0	0	0	0	0	2	0	3	8	0	0	0	0	0	0	0	0	0	0	0	0	0	0	0	0	0	7	0
otu53074	0	0	0	0	0	0	1	0	0	0	0	19	0	0	0	0	2	0	0	0	0	0	3	0	0	0	0	0	0	2	1	0	0	3	0	0	0	0	0	1	0	0	0	2	0	0	0	0	0
otu56429	0	0	0	4	0	0	0	0	0	0	0	0	0	0	0	0	0	0	0	0	2	0	0	8	0	3	0	0	0	0	3	0	0	0	0	0	0	0	0	3	6	0	0	0	0	2	0	2	0
otu56799	0	0	0	0	0	0	0	0	0	0	0	0	0	0	0	0	0	0	0	0	0	0	0	0	0	3	0	3	0	0	0	0	0	0	0	4	0	0	0	0	4	6	0	0	0	0	0	3	0
otu1657	0	0	0	0	1	0	0	1	2	0	2	0	0	0	1	0	0	0	0	0	0	0	0	1	19	2	2	0	2	0	1	2	0	1	0	0	0	0	1	0	0	0	0	0	1	0	2	0	2
otu8127	0	0	0	1	0	0	0	38	5	0	0	0	0	0	0	0	0	0	0	0	0	0	0	0	0	0	3	0	0	14	0	2	0	0	0	0	0	0	0	0	0	0	0	0	0	0	1	0	0
otu12486	3	0	0	0	2	0	0	0	0	0	0	0	0	0	0	0	0	0	0	0	0	0	2	0	2	0	3	5	0	0	2	0	5	1	2	2	0	0	0	2	0	0	0	0	0	0	8	3	0
otu28430	0	0	0	1	0	0	0	0	0	0	0	0	0	0	0	0	0	0	0	0	0	4	0	0	0	0	0	0	0	0	0	0	0	0	1	0	2	0	2	2	2	0	2	2	0	0	0	0	0
otu32560	0	0	0	0	0	0	0	0	0	0	0	0	0	0	0	0	0	0	0	0	0	0	0	0	0	0	0	0	0	0	0	0	0	0	0	0	0	0	1	0	0	0	9	3	0	5	0	2	0
otu35987	4	0	0	2	0	0	1	0	3	0	0	1	0	0	0	0	0	0	0	3	0	2	0	2	0	2	0	1	0	0	0	0	2	0	2	0	0	0	0	0	0	2	0	3	3	0	4	0	0
otu57270	0	0	0	0	0	3	0	0	0	0	0	0	0	0	0	0	0	0	1	0	30	0	0	0	0	0	0	16	0	0	0	0	0	0	0	0	0	0	3	3	0	0	0	0	0	0	0	0	0
otu4669	8	0	0	0	0	0	0	0	0	0	0	0	0	0	0	0	0	2	0	0	0	0	4	0	0	0	0	3	0	0	2	0	5	3	2	1	0	0	0	1	0	0	0	0	0	0	4	2	0
otu16477	2	0	0	0	0	0	0	0	0	0	0	0	0	0	0	0	0	0	0	0	0	0	2	0	0	0	1	0	0	0	0	0	0	0	0	0	0	0	0	0	0	0	0	0	0	0	6	6	0
otu37689	0	2	0	2	0	0	7	0	0	0	0	0	2	0	0	0	0	0	0	0	2	3	0	5	1	0	0	0	1	0	2	0	0	0	3	0	4	0	0	0	0	0	0	8	0	0	0	3	0
otu47525	0	0	0	0	0	0	0	0	0	0	0	0	0	0	0	0	0	0	0	0	0	0	0	1	0	6	0	0	2	0	10	0	0	4	0	0	0	0	1	0	0	0	0	1	0	4	0	6	0
otu51134	0	0	0	0	0	1	0	0	0	0	0	0	0	0	0	0	3	2	0	0	8	0	0	0	0	0	0	2	0	0	0	3	0	0	0	0	0	0	0	21	0	0	0	0	1	0	0	0	0
otu63683	0	0	0	4	0	0	0	0	0	0	0	0	0	0	0	0	2	0	0	0	0	0	14	0	0	0	0	0	0	0	0	0	0	0	2	0	0	0	1	0	1	2	0	0	0	0	0	1	0
otu5546	0	0	0	0	0	0	0	0	0	0	0	0	0	0	0	0	0	0	0	0	0	0	0	0	1	0	0	1	0	0	0	0	0	2	0	0	0	0	4	0	0	1	5	0	2	2	0	0	0
otu10665	0	0	0	11	0	0	3	3	0	0	0	0	19	1	0	0	0	0	0	0	4	0	0	0	0	0	0	0	0	0	0	0	0	0	4	2	0	0	0	0	0	0	0	0	1	3	0	0	0
otu24422	0	0	0	0	0	0	0	5	0	0	0	0	0	0	0	0	2	0	0	0	0	0	0	0	0	0	0	0	0	6	0	0	0	0	0	0	0	7	0	0	0	0	0	0	1	3	0	0	0
otu31019	0	0	0	0	16	0	0	0	0	0	0	0	0	0	0	0	0	0	0	0	3	0	0	0	9	6	4	0	4	0	0	4	0	0	0	0	0	6	0	0	0	0	3	0	0	0	0	0	0
otu45392	0	0	0	0	0	0	0	0	0	0	0	0	0	0	0	0	13	0	0	0	5	0	0	0	0	0	0	0	0	0	0	0	0	0	0	0	0	0	6	0	0	0	0	0	0	0	0	0	0
otu49282	0	1	5	2	0	0	0	1	0	0	0	0	0	1	0	0	0	2	1	0	0	0	3	2	0	0	6	0	0	0	0	0	0	2	0	0	1	0	3	2	0	0	0	0	0	0	4	1	0
otu49625	0	0	0	0	0	0	2	0	4	0	0	0	0	0	9	0	1	0	7	2	0	0	0	0	2	0	0	1	0	0	0	0	0	0	0	0	1	0	9	0	1	0	0	0	0	0	0	0	0
otu50955	0	0	0	0	1	0	0	0	1	0	0	2	0	0	0	0	0	0	0	0	0	2	0	0	0	1	0	2	0	4	0	2	0	0	2	0	2	0	2	4	2	0	0	1	0	0	0	0	0
otu58900	0	0	0	0	0	0	0	2	0	0	0	0	0	0	0	0	0	0	0	0	0	0	0	0	0	0	0	0	0	0	2	0	0	0	0	0	0	34	1	0	0	0	0	0	4	0	2	0	7
otu15142	0	0	0	0	0	2	0	0	0	0	0	0	0	0	0	0	0	0	0	0	3	0	0	0	0	0	0	0	0	0	0	0	0	0	0	0	0	0	2	0	0	0	0	4	0	0	0	2	0
otu24366	0	3	2	1	2	0	0	2	0	0	0	0	0	0	0	0	0	0	2	0	16	0	0	2	3	1	0	0	0	2	0	0	0	0	0	0	0	0	0	0	0	0	5	0	0	9	0	4	0
otu49524	0	0	0	0	0	1	0	0	0	0	1	0	0	0	0	0	0	0	0	1	0	0	0	0	0	0	0	0	0	1	0	0	2	2	0	0	0	0	4	4	0	2	0	0	1	0	2	0	0
otu57761	4	0	0	1	2	0	3	0	0	0	2	1	4	2	4	0	1	0	0	17	0	0	3	0	0	0	0	1	0	0	0	0	0	0	2	0	1	0	0	0	0	0	0	1	0	0	2	0	0
otu63197	0	0	4	0	0	0	1	7	0	0	0	9	0	0	0	0	6	0	0	0	0	0	0	0	2	0	4	0	0	3	0	1	0	4	0	0	1	6	3	1	0	0	0	0	1	0	2	0	1
otu69973	0	0	0	0	0	0	0	0	0	0	0	0	0	0	0	0	0	0	0	0	0	0	0	0	0	3	0	2	0	0	0	0	0	0	0	6	0	0	3	0	4	0	0	0	0	2	0	2	0
otu9646	0	0	0	0	0	0	0	0	0	0	0	0	0	0	0	0	0	0	0	0	1	0	0	0	0	0	0	0	0	0	0	0	0	0	0	0	0	0	4	0	2	0	0	0	0	0	0	0	0
otu9725	6	7	0	0	0	1	1	0	0	0	2	15	0	0	0	0	0	0	0	2	0	1	0	2	1	0	0	1	0	2	0	0	1	3	1	0	0	1	2	2	0	3	0	0	2	0	1	0	1
otu30371	0	0	1	1	0	1	0	0	0	0	0	2	0	0	1	0	0	0	0	0	2	3	3	0	0	0	0	0	0	2	0	0	0	0	1	0	2	0	2	3	3	1	1	2	0	0	0	1	0
otu34735	0	0	0	0	0	0	0	0	0	0	0	0	0	0	0	0	0	0	0	0	0	0	16	0	5	0	0	4	11	0	0	0	0	0	3	2	0	0	1	0	2	0	1	1	0	2	0	0	0
otu43429	0	0	0	1	2	2	0	1	0	23	0	4	0	0	0	2	0	0	27	0	0	0	0	0	0	0	1	0	0	1	0	0	0	0	0	0	0	0	0	0	0	0	0	0	0	0	0	0	0
otu46165	0	0	0	0	0	0	0	0	0	3	0	1	0	18	0	3	1	0	0	0	0	0	0	0	0	0	0	0	0	5	0	0	0	0	0	2	5	1	0	0	0	0	0	0	0	0	0	0	7
otu51595	0	0	6	0	0	5	0	0	0	3	1	26	0	1	0	0	0	0	0	0	0	0	0	0	2	0	0	3	0	0	0	2	0	2	0	0	4	0	0	0	0	0	0	0	0	0	0	0	1
otu67557	0	0	0	0	0	0	0	2	0	0	0	0	0	0	0	0	0	0	0	0	0	0	0	0	1	0	0	0	0	7	0	0	0	0	0	0	0	0	0	0	0	0	16	3	0	0	0	0	0
otu18634	0	0	0	0	0	0	0	0	0	0	0	0	0	4	2	0	0	0	0	5	0	0	0	0	4	1	1	0	16	0	0	0	0	0	0	0	0	0	0	0	3	0	0	0	0	0	0	0	14
otu34371	4	0	0	0	0	0	0	0	0	0	0	0	0	0	7	0	0	0	0	0	0	0	1	0	0	0	0	1	2	0	0	0	2	0	0	0	2	0	0	0	0	0	0	0	0	0	0	14	0
otu38662	0	0	1	0	0	0	0	3	0	0	0	3	0	1	0	0	0	0	9	0	0	0	0	0	2	0	2	0	0	2	0	0	0	0	0	0	0	2	5	0	9	0	0	0	4	0	0	0	5
otu40519	2	0	3	3	2	2	0	0	4	5	1	1	5	1	6	2	0	5	5	0	5	8	0	0	0	0	0	0	0	0	0	0	0	0	0	0	0	0	0	0	0	0	0	4	0	0	0	0	0
otu45766	0	0	0	0	0	0	0	0	1	0	0	0	0	0	0	0	0	0	0	0	0	2	2	2	0	0	0	2	0	4	0	1	0	0	2	1	4	0	1	0	0	0	1	1	0	1	1	1	0
otu53796	0	2	2	0	4	0	0	0	0	0	0	0	0	0	2	0	2	2	0	0	0	0	0	0	3	0	0	2	0	0	0	0	1	5	0	0	2	0	5	2	0	0	1	1	2	0	0	0	0
otu61109	2	0	1	0	0	0	1	0	1	0	0	0	1	3	0	0	1	0	1	0	0	2	1	1	0	0	0	2	0	1	0	0	0	0	1	2	2	0	1	2	2	1	2	0	0	0	0	0	0
otu796	0	0	0	3	2	1	8	0	0	0	0	2	0	0	2	0	2	0	0	0	0	0	0	0	2	0	0	0	0	0	0	0	0	0	0	0	2	0	0	0	0	0	0	0	1	0	6	0	1
otu8492	0	0	0	0	0	1	0	0	0	0	0	0	0	0	0	0	0	0	0	0	0	0	0	0	0	0	0	2	0	0	0	0	0	0	0	0	0	0	2	4	0	2	0	0	1	0	0	0	0
otu9936	0	0	4	0	0	0	0	2	0	5	0	0	0	0	0	0	0	0	0	0	0	8	0	0	2	0	0	0	2	5	2	3	0	0	0	0	0	13	0	0	0	0	0	4	1	0	0	0	2
otu14779	0	0	0	0	0	2	1	0	2	3	2	2	5	0	8	0	0	0	1	0	3	0	0	0	0	0	0	0	0	0	11	0	0	2	0	0	0	0	0	0	0	0	1	0	0	0	0	0	0
otu14929	1	0	0	0	1	0	0	1	0	0	0	0	0	0	0	0	0	0	0	0	0	0	2	0	0	0	0	4	0	0	0	0	5	0	1	0	0	0	0	0	3	2	0	0	0	0	0	2	0
otu39886	4	0	1	0	0	1	0	0	2	0	0	0	0	0	0	0	1	2	0	2	0	1	0	3	0	2	0	2	0	0	0	0	1	1	1	0	1	0	0	0	0	3	2	0	0	0	3	0	1
otu43819	0	0	0	0	0	2	0	0	0	0	0	0	0	2	0	0	1	0	10	0	0	0	0	0	1	0	1	0	0	0	0	0	0	0	0	0	3	0	0	0	7	0	0	1	0	2	0	0	0
otu9035	0	1	0	0	0	0	1	0	0	0	0	0	1	0	2	0	0	0	0	0	0	1	0	0	0	0	0	0	0	2	0	1	0	0	2	0	3	0	2	0	2	0	0	2	0	4	0	0	0
otu17183	0	0	0	3	2	0	0	2	0	0	0	2	0	0	0	0	0	0	13	0	2	0	0	0	0	1	0	0	0	2	0	0	0	0	0	0	4	0	0	0	2	0	0	0	0	0	0	0	6
otu22872	0	7	0	1	8	1	0	3	0	0	0	2	7	0	0	0	0	0	6	0	0	0	2	2	1	0	4	0	0	1	0	0	0	0	0	0	5	0	0	0	3	0	0	2	0	0	0	2	0
otu44183	3	0	0	0	0	0	0	0	0	0	0	0	7	0	0	0	0	0	0	0	0	0	2	1	0	0	0	0	0	0	11	0	1	6	0	0	0	0	0	0	0	0	0	0	0	0	0	0	3
otu58423	0	0	0	0	0	0	0	0	0	0	0	0	0	0	0	0	0	0	0	0	0	0	0	0	0	0	0	0	0	0	0	0	0	0	0	0	0	0	0	0	0	0	0	0	0	0	0	0	0
otu948	1	0	0	5	0	0	0	0	0	0	0	0	0	0	0	0	0	3	0	0	0	2	2	0	0	0	0	0	0	2	1	0	0	0	1	0	3	0	6	0	0	0	0	2	0	0	0	0	0
otu2000	1	2	0	1	5	2	1	2	0	0	3	0	0	0	0	2	1	2	0	0	0	0	0	2	3	0	2	0	4	3	0	2	3	2	0	0	0	0	0	4	0	0	1	0	4	1	0	0	0
otu3290	0	0	0	0	0	0	2	0	0	0	0	6	0	0	0	0	0	0	21	2	0	0	0	0	0	0	0	0	0	0	0	0	0	0	0	0	0	0	0	0	1	1	0	0	0	0	0	0	0
otu6790	0	0	3	2	3	0	0	0	0	1	2	7	0	4	2	3	0	1	2	0	0	0	0	0	0	0	0	0	0	2	0	0	0	1	1	0	1	0	3	0	0	0	3	0	0	0	1	0	0
otu15199	0	0	0	0	0	2	0	0	2	0	0	0	0	0	0	0	0	0	0	0	0	0	0	0	0	2	0	0	0	0	9	0	0	0	0	3	0	0	0	0	0	0	0	0	0	0	0	5	0
otu26779	0	1	0	1	0	3	0	0	0	0	0	0	0	2	0	0	0	2	0	0	0	0	2	0	0	0	0	2	1	5	0	1	0	0	0	2	3	0	1	2	3	1	0	0	1	0	0	0	0
otu37272	0	0	0	2	0	0	0	0	0	0	0	0	0	0	0	0	0	0	0	0	8	0	0	0	0	0	0	0	0	0	0	0	0	2	0	3	6	0	0	0	18	0	0	0	0	0	0	1	0
otu40151	0	0	2	0	0	0	5	0	0	0	0	0	0	0	0	0	0	0	0	0	2	0	0	0	2	0	0	0	0	0	0	0	0	0	2	0	0	0	0	0	1	0	0	0	0	4	0	1	0
otu43344	0	0	0	0	0	0	0	0	0	0	0	0	0	0	0	0	7	0	0	0	0	0	0	0	0	0	0	0	0	0	0	0	0	0	2	0	0	3	0	0	0	0	0	1	0	8	0	7	0
otu51597	0	0	0	2	0	1	0	0	0	0	0	0	0	0	0	0	0	0	0	0	0	0	1	0	0	0	0	0	0	0	0	0	1	0	0	0	0	0	0	0	8	1	0	0	0	1	0	0	0
otu54085	0	0	0	0	0	0	2	0	0	0	2	3	0	0	1	0	0	0	0	0	0	0	0	2	0	0	0	0	1	0	3	0	0	4	2	0	1	0	0	0	0	1	0	0	0	0	0	1	0
otu3984	1	0	0	0	0	0	0	0	0	0	0	0	0	0	0	0	0	0	0	0	0	0	0	0	0	2	0	1	2	0	3	0	3	0	0	4	0	0	1	2	0	5	0	0	0	0	1	0	0
otu30970	0	0	0	0	0	0	2	0	0	0	0	0	0	0	0	0	0	0	0	0	0	0	0	4	0	0	0	0	4	1	0	0	0	4	1	3	1	0	0	0	0	2	2	0	1	3	3	0	4
otu37208	3	0	0	0	0	0	1	0	0	0	2	0	0	0	0	0	0	1	0	1	0	0	0	0	1	0	0	2	3	0	0	0	4	1	3	0	0	1	0	0	0	2	0	0	0	0	3	0	0
otu47674	0	0	0	0	0	0	0	0	0	0	0	0	0	0	0	0	0	0	0	0	1	0	0	0	0	0	1	0	0	0	0	0	0	0	0	0	0	5	0	0	0	0	2	0	0	0	0	19	0
otu48026	0	4	2	0	0	0	0	2	2	1	3	0	0	0	0	4	2	2	0	0	0	0	0	1	3	1	2	0	0	5	2	3	1	0	0	0	1	2	0	1	0	0	0	0	4	0	0	0	0
otu49645	0	3	1	0	3	0	1	0	2	0	2	0	0	1	1	0	2	0	0	0	0	0	0	0	2	2	0	0	0	0	1	0	2	2	0	0	0	0	2	0	0	0	1	0	6	0	0	0	0
otu62722	0	0	0	0	2	0	0	2	0	2	0	0	0	1	0	5	2	0	0	0	0	0	0	0	3	0	2	0	0	3	0	6	0	0	0	0	1	3	1	0	0	0	0	0	12	0	0	0	2
otu65040	0	0	0	4	0	0	0	0	1	0	0	0	1	0	2	0	0	0	0	0	0	1	2	1	0	0	0	0	2	2	0	0	0	3	0	0	3	0	0	2	0	1	1	0	0	0	0	0	1
otu20103	0	0	2	0	0	0	0	4	0	0	0	4	0	0	0	0	1	5	0	0	2	0	0	1	3	2	0	2	0	2	0	0	0	9	0	0	0	0	1	0	2	0	0	0	0	0	0	0	0
otu26974	0	0	0	0	0	0	0	0	2	1	0	0	0	0	0	18	0	0	0	0	0	0	0	0	0	0	2	0	0	0	0	0	0	0	0	0	0	14	0	0	0	0	0	0	4	0	0	0	17
otu31648	0	0	0	0	2	0	0	0	8	0	0	0	0	1	0	2	3	0	1	0	0	0	0	0	10	1	0	0	0	3	0	0	0	3	1	0	0	2	2	3	0	0	1	0	0	0	1	0	0
otu33280	0	0	0	0	1	0	0	12	0	0	0	0	0	0	0	0	0	0	0	0	0	0	0	4	2	2	7	0	16	4	0	0	0	0	0	0	0	0	10	0	0	0	0	0	0	0	1	0	0
otu38106	0	0	0	0	0	0	0	9	0	2	0	0	0	0	4	1	0	0	6	0	0	5	0	0	0	0	0	0	0	2	0	4	0	0	0	0	0	1	0	0	0	0	3	21	0	0	0	0	0
otu50148	0	3	0	0	1	0	5	1	0	0	4	0	0	0	0	0	4	3	0	0	0	3	0	5	0	0	0	0	1	0	1	0	0	0	1	0	2	0	0	2	1	0	2	1	0	0	0	1	0
otu59841	11	2	0	0	0	0	4	0	1	0	0	0	5	0	0	0	0	0	0	0	0	0	0	0	0	1	0	0	0	0	3	0	2	0	0	0	0	0	0	0	0	1	0	1	0	4	0	4	0
otu60606	1	9	0	0	3	0	2	2	0	0	0	0	0	0	0	0	0	0	0	0	0	0	6	29	0	0	3	0	0	0	0	0	0	0	0	0	0	0	0	0	2	0	2	0	0	1	1	0	0
otu63204	0	0	0	1	0	1	0	0	0	0	1	0	0	0	0	0	3	0	0	0	0	0	0	0	5	0	0	0	0	3	0	0	0	0	0	0	2	0	1	0	0	0	0	0	7	2	0	0	2
otu6288	0	0	0	0	0	0	0	0	0	1	1	0	1	1	1	0	0	0	1	0	0	0	2	1	0	0	0	3	0	0	0	0	0	0	2	0	0	0	2	0	6	2	0	0	0	3	0	0	0
otu17823	0	0	0	0	0	14	0	0	0	0	0	0	0	0	0	0	0	0	0	0	4	0	0	0	2	0	0	15	0	4	0	0	0	0	0	0	0	0	5	0	0	0	0	0	0	0	0	0	0
otu27033	0	0	0	0	1	0	1	0	0	0	0	1	0	0	0	0	0	0	0	1	0	0	3	1	0	2	1	0	0	3	0	1	0	0	0	0	1	0	3	2	0	2	0	0	0	4	0	2	0
otu45005	3	0	0	0	0	0	0	0	0	0	0	0	0	2	0	0	0	1	0	1	0	0	2	1	0	2	0	0	1	0	0	0	0	1	0	5	0	0	0	0	1	4	0	0	0	4	2	0	0
otu53998	0	0	0	0	0	0	0	0	0	0	0	0	0	4	0	2	0	0	0	0	0	0	0	0	2	0	2	0	0	0	0	0	0	0	0	0	1	7	0	0	0	0	0	0	11	0	1	0	3
otu54971	0	0	0	0	0	0	0	0	0	0	0	0	0	0	0	0	0	5	0	0	0	0	0	0	0	0	0	2	0	2	0	0	0	0	0	0	0	0	1	0	0	0	1	0	2	0	2	2	0
otu69284	0	0	0	0	0	0	0	0	0	0	0	0	0	0	0	0	0	0	0	0	0	0	0	0	0	0	0	0	0	0	0	0	0	0	0	0	0	0	0	0	0	0	0	0	0	0	0	0	0
otu69326	0	0	0	0	0	0	0	2	0	0	0	0	0	0	0	0	0	0	0	0	0	0	0	0	0	0	0	0	0	0	0	0	0	0	0	0	0	45	0	0	0	0	0	0	0	0	1	0	4
otu69896	1	0	0	0	2	0	3	0	0	0	0	0	1	0	0	0	0	19	0	0	0	0	0	0	0	0	0	0	0	0	0	0	1	0	0	0	0	0	0	8	0	0	0	0	0	0	0	0	0
otu888	0	27	0	1	1	0	0	0	0	0	0	1	0	0	0	2	0	0	0	0	0	0	0	25	0	0	2	0	1	0	0	0	0	0	0	0	0	0	0	0	0	0	0	0	0	0	0	0	0
otu5619	0	0	0	0	0	0	0	6	0	1	0	9	0	0	0	0	1	6	0	0	2	0	0	0	1	3	0	0	0	0	0	0	0	8	0	0	0	0	0	1	3	0	0	0	1	0	0	0	0
otu6081	0	0	0	5	0	0	5	0	0	0	0	0	0	0	0	0	0	0	0	4	0	0	0	0	15	0	0	0	0	0	0	0	0	0	0	0	0	0	0	0	0	1	0	0	0	0	4	0	0
otu19846	0	0	0	5	0	0	2	0	0	0	0	0	0	0	0	0	0	0	0	0	0	0	1	0	0	0	0	18	0	0	0	0	0	0	8	3	0	0	0	0	3	0	0	0	0	0	0	1	0
otu22047	0	0	0	0	0	1	0	0	0	1	0	1	5	0	0	0	0	0	1	0	3	0	0	0	0	2	0	8	0	0	0	0	1	3	1	0	0	0	0	0	0	0	0	2	0	0	0	0	0
otu36564	2	4	0	0	1	0	0	2	0	0	0	0	0	0	0	1	0	0	0	0	0	0	0	5	3	1	2	0	2	2	0	0	0	0	0	0	0	0	0	0	0	0	0	0	4	3	0	0	1
otu39739	0	0	0	0	0	0	0	0	0	0	0	0	11	0	4	0	0	0	0	0	0	0	2	0	0	9	0	0	3	0	0	0	0	0	12	0	8	3	3	0	0	0	0	0	0	10	0	0	0
otu41735	0	0	0	0	0	0	0	4	0	0	0	0	0	0	0	6	0	0	0	0	0	0	0	0	2	0	0	0	0	7	0	2	0	0	0	0	0	12	0	0	0	0	0	0	0	0	0	0	3
otu46660	0	0	0	0	0	0	0	0	0	0	0	0	0	0	0	0	0	0	0	0	0	0	0	3	2	3	0	0	2	0	2	0	1	5	2	0	3	0	1	8	2	0	0	1	0	0	2	6	0
otu61610	0	2	0	0	0	0	0	0	1	0	0	2	0	0	0	1	0	0	0	0	0	0	0	3	0	0	1	0	4	7	0	2	0	0	0	0	3	3	0	5	1	0	0	0	3	0	2	0	1
otu65866	0	0	0	1	0	0	0	0	0	0	0	0	0	0	1	0	0	1	0	12	0	0	0	0	0	0	0	0	0	0	0	0	0	0	0	0	0	0	0	3	0	3	0	0	0	0	0	0	0
otu13424	0	0	0	0	0	1	0	2	0	0	0	0	0	0	2	0	4	0	0	0	0	0	0	2	0	0	0	0	0	1	0	0	0	2	0	0	0	0	0	0	3	1	0	0	0	1	0	4	0
otu32597	0	0	0	2	0	3	1	0	0	1	0	0	0	0	0	0	1	0	0	0	0	0	6	0	0	0	0	2	0	0	1	0	0	0	2	0	0	0	3	0	10	0	3	0	0	0	0	2	0
otu35701	0	0	0	0	0	0	0	0	0	0	0	0	0	0	0	0	0	1	0	10	0	0	0	0	0	0	0	1	0	0	0	0	0	0	0	2	0	0	0	1	0	7	0	0	0	0	0	0	0
otu55967	0	0	2	0	0	1	2	0	0	0	2	1	0	0	2	0	0	0	0	2	0	0	0	2	2	0	0	0	0	0	0	0	5	0	0	0	1	0	0	0	4	4	1	0	0	1	0	0	0
otu58613	0	2	1	0	3	0	0	0	0	0	0	0	0	0	0	0	0	0	0	1	0	0	1	6	3	1	2	0	0	1	2	2	0	1	0	2	0	1	0	0	2	0	1	0	0	0	0	2	0
otu11234	0	0	0	2	0	0	0	0	0	0	0	0	0	0	0	0	1	0	0	0	0	0	2	0	0	0	0	0	0	0	0	0	0	0	0	0	0	0	1	0	0	0	0	0	0	0	0	0	0
otu18639	0	0	0	0	0	0	0	0	0	0	0	0	0	3	0	9	0	0	0	0	0	0	0	0	0	0	0	0	0	1	0	0	0	0	0	3	0	9	0	0	0	0	0	0	5	0	1	0	13
otu47469	0	0	1	3	2	0	0	0	0	2	0	2	0	0	0	6	1	0	0	0	0	0	0	0	2	0	0	0	1	1	0	0	0	0	0	0	2	0	6	2	0	0	0	0	3	0	3	0	2
otu49565	0	0	0	0	0	0	2	0	0	0	0	4	0	0	0	1	0	0	0	5	0	0	0	0	0	0	0	0	0	0	0	0	0	0	0	0	0	0	0	0	0	3	0	0	1	0	0	0	0
otu53587	0	0	0	0	0	0	0	0	0	0	0	0	0	0	0	0	0	0	0	0	0	0	0	3	2	1	2	2	0	1	0	2	0	0	0	3	0	1	0	0	0	3	0	0	5	0	5	0	0
otu54453	0	3	0	0	0	0	0	1	0	2	0	1	0	0	0	0	0	0	0	0	0	10	0	3	1	0	0	0	3	0	0	0	0	0	0	0	0	0	0	0	1	0	1	2	0	0	0	0	3
otu61825	0	6	0	0	0	0	0	0	0	0	8	1	0	0	0	0	3	1	0	0	0	0	0	12	0	0	0	0	0	0	0	0	0	0	0	0	2	0	6	0	0	1	2	0	0	0	1	0	3
otu64389	0	2	0	0	0	0	1	0	0	0	0	3	0	0	0	1	1	1	1	0	0	0	0	0	1	0	0	0	10	1	0	0	0	2	0	0	1	9	0	0	0	0	0	1	6	0	0	0	0
otu68209	0	0	4	1	0	0	0	0	0	0	0	0	0	0	0	1	0	0	1	0	0	0	0	0	0	0	0	0	0	0	0	0	0	1	0	0	0	22	0	0	0	0	0	0	2	0	0	0	20
otu1550	0	0	0	0	0	2	0	0	0	1	0	0	0	0	0	0	4	1	1	0	5	0	0	0	0	0	0	5	0	4	0	0	0	0	0	11	0	0	0	0	7	0	3	0	0	0	0	1	0
otu4476	0	0	0	0	0	1	1	0	0	0	0	0	0	0	0	0	0	0	0	0	0	0	0	1	0	0	0	10	1	0	0	0	1	2	0	3	0	0	0	0	0	6	0	0	0	6	0	0	0
otu7046	0	0	0	1	0	4	0	0	0	0	0	14	0	0	0	0	2	0	0	0	0	0	0	0	0	0	0	0	0	0	0	0	0	5	0	0	0	0	0	0	0	0	5	0	1	3	0	5	2
otu16883	0	0	0	1	0	0	0	0	0	0	0	1	1	0	0	0	0	0	0	0	2	0	0	0	0	0	0	2	0	3	0	0	0	2	1	1	0	0	2	0	0	0	0	0	0	0	0	3	0
otu18716	0	5	0	0	3	0	0	0	9	6	0	4	0	0	0	0	0	0	0	0	2	0	1	1	0	0	0	0	2	1	7	4	0	0	0	0	2	2	0	2	2	0	0	0	0	0	0	1	0
otu31120	0	0	0	0	0	0	0	0	0	0	0	0	0	0	0	0	0	0	0	0	0	0	0	1	5	0	0	0	0	0	3	0	0	0	0	0	0	0	0	0	0	0	10	0	0	20	0	0	0
otu33714	0	0	0	0	0	0	0	4	0	0	0	0	0	0	0	0	0	0	5	0	0	0	0	0	0	0	0	0	1	14	0	3	0	0	0	0	0	5	0	0	1	0	0	0	0	0	0	0	0
otu41762	0	11	2	2	2	1	0	0	0	0	0	0	0	0	0	0	0	6	0	0	0	0	0	0	4	0	0	0	0	0	0	0	5	3	0	0	0	0	0	0	0	0	0	0	2	0	0	0	0
otu61965	0	0	0	16	0	0	0	2	0	5	0	0	0	0	0	0	12	0	0	1	6	0	0	0	0	4	0	0	0	1	0	0	0	0	0	0	0	0	1	0	0	0	0	0	0	3	0	7	0
otu2794	0	0	1	0	0	0	3	1	0	0	0	0	0	0	0	1	0	0	1	0	0	0	0	0	2	0	0	0	2	1	2	0	0	2	0	0	3	3	0	0	0	0	3	0	3	0	2	0	0
otu4660	0	0	0	0	0	0	0	0	0	0	0	0	0	0	0	0	0	0	0	0	0	0	0	0	0	2	0	0	22	0	0	0	0	0	1	0	2	0	0	0	2	0	0	0	0	0	0	0	0
otu6580	0	0	0	1	2	0	0	0	0	0	0	0	0	0	0	0	6	0	1	0	0	0	2	2	0	0	0	2	4	0	0	0	0	0	0	0	0	0	2	5	2	0	0	0	1	0	0	0	0
otu13724	0	0	0	0	1	0	0	2	0	1	0	0	0	0	2	0	2	0	0	0	0	0	3	0	1	0	0	0	0	0	0	0	2	0	0	0	11	0	0	0	0	0	0	0	2	0	2	0	0
otu30877	0	0	0	0	0	0	0	0	2	0	0	0	0	0	0	5	0	0	7	0	0	0	0	0	0	0	0	0	0	0	0	0	0	0	0	0	2	1	0	0	0	0	0	0	0	0	0	0	33
otu31629	0	0	0	0	0	10	7	0	0	0	0	6	0	0	0	1	0	0	1	0	0	0	0	3	2	0	0	0	1	1	0	2	0	1	0	1	0	1	0	0	0	0	0	1	0	0	0	2	0
otu36043	0	0	0	1	0	3	0	0	2	0	2	0	0	0	0	0	0	0	0	0	1	0	0	0	0	7	0	2	0	0	0	0	0	0	0	9	0	0	0	0	0	0	1	0	0	0	0	2	0
otu48154	0	0	0	0	0	0	0	0	0	0	0	0	0	0	0	0	0	0	0	0	0	0	0	0	1	0	5	0	0	0	0	4	0	0	0	0	0	2	3	0	0	0	0	0	0	0	16	0	0
otu62875	0	0	0	0	0	0	0	0	0	0	2	2	1	0	0	0	0	0	0	0	0	0	0	2	0	0	0	0	0	0	9	0	0	3	2	0	2	0	2	0	2	0	0	0	0	0	1	4	0
otu5102	0	0	0	0	0	0	0	0	0	0	0	0	0	0	0	0	3	2	0	0	5	0	0	0	0	0	0	0	0	0	0	3	0	0	0	0	0	0	0	27	0	0	0	0	0	0	0	0	0
otu13611	0	2	0	0	0	0	0	2	0	0	0	0	0	1	3	0	0	0	0	0	0	0	0	2	0	0	1	0	4	3	1	0	0	0	0	0	3	5	0	0	0	0	0	0	14	0	0	0	0
otu19369	0	0	0	0	0	0	1	0	0	0	0	0	2	0	3	0	0	0	1	0	0	0	0	0	0	0	2	0	0	2	0	6	0	3	0	0	2	0	0	0	2	0	1	1	0	2	0	0	0
otu19958	1	0	2	0	3	2	2	0	0	0	2	1	2	0	0	0	0	0	0	3	1	1	0	1	0	0	1	0	0	0	1	0	0	1	0	0	2	0	0	1	0	2	0	3	2	0	0	0	0
otu26199	2	0	0	0	0	0	0	0	0	0	0	0	2	0	0	0	0	0	0	0	0	0	0	0	0	0	0	4	4	0	2	0	6	2	0	1	0	0	2	2	0	0	0	0	0	0	0	0	0
otu30266	0	0	0	0	2	0	0	0	0	0	0	0	0	0	0	2	0	0	0	0	0	0	0	0	0	0	10	0	1	0	0	7	0	2	0	6	0	0	0	0	0	0	0	0	2	7	3	0	0
otu52990	0	1	0	1	0	0	3	3	0	0	0	4	0	0	0	0	0	0	5	0	1	0	0	1	2	0	0	0	2	2	0	2	0	1	0	0	0	3	0	0	0	0	0	0	0	0	0	0	0
otu65262	3	5	0	0	0	0	0	0	0	7	0	0	0	0	0	0	0	0	0	0	3	0	0	1	0	0	0	0	0	0	1	1	0	0	0	0	0	0	0	0	0	0	0	0	0	0	0	0	0
otu67872	0	0	0	0	0	2	0	0	0	0	0	2	0	0	0	0	0	0	0	0	0	0	0	0	0	0	1	0	0	0	0	0	0	0	0	0	0	1	10	6	0	0	0	0	3	0	3	0	1
otu9696	1	0	1	1	0	0	0	1	0	0	2	0	0	0	0	0	0	0	0	0	0	0	0	0	0	0	0	0	0	0	2	0	0	0	0	0	1	0	0	4	0	2	0	0	0	0	0	0	0
otu9809	0	0	0	0	0	0	0	0	0	0	0	0	0	0	0	5	0	0	0	0	0	0	0	0	0	0	0	0	0	0	0	0	0	0	0	6	0	15	0	0	0	0	0	0	1	1	0	0	11
otu11250	0	0	0	2	0	1	2	0	0	0	0	2	5	0	0	0	2	0	5	0	2	0	0	0	3	0	0	0	0	0	0	0	8	2	0	0	0	0	0	0	0	0	3	0	0	0	0	3	0
otu22364	0	0	0	0	0	0	0	0	0	0	0	0	0	0	0	0	0	0	0	0	0	0	0	0	0	0	0	0	0	0	1	0	0	0	0	0	0	0	0	0	0	0	5	2	0	0	0	4	0
otu26703	0	0	0	0	0	0	0	0	0	0	0	0	0	0	0	0	0	0	0	0	0	0	0	0	0	0	0	0	0	0	0	0	0	0	0	0	0	0	0	0	0	0	0	0	0	0	0	0	0
otu35440	0	0	0	0	0	3	0	0	0	0	0	0	0	0	0	0	0	4	0	0	1	0	0	0	0	0	0	0	0	0	0	0	0	0	3	0	0	0	0	0	7	1	0	0	0	0	0	0	0
otu36253	0	0	3	0	0	0	0	1	0	0	0	0	0	0	0	0	3	1	11	0	0	0	0	2	0	0	0	0	0	0	0	0	0	0	0	0	0	0	0	0	2	0	7	1	0	1	0	13	0
otu45321	0	0	2	0	0	0	14	0	0	0	0	0	0	0	0	0	0	0	0	0	0	0	0	0	0	0	0	2	3	0	0	0	3	2	0	0	2	0	3	0	0	0	0	0	0	0	2	0	0
otu64959	4	5	2	0	0	0	7	0	0	0	0	0	0	0	0	0	0	0	0	1	0	1	12	4	2	0	0	0	0	0	0	0	0	0	0	0	0	0	0	0	3	0	0	0	1	2	0	1	0
otu70320	0	0	0	0	1	0	0	0	0	0	0	0	0	0	0	2	0	0	0	0	0	0	0	3	5	1	3	0	3	3	3	3	4	2	0	0	4	3	0	2	0	0	0	0	1	0	0	0	2
otu638	0	0	0	0	0	0	0	0	0	0	0	0	0	0	0	2	0	0	0	0	0	0	0	2	0	0	2	0	0	1	0	0	0	0	0	4	2	0	0	0	0	0	4	0	1	2	0	2	3
otu25561	0	0	0	0	0	0	0	14	0	0	0	0	0	0	0	15	0	0	0	0	0	0	0	0	0	0	0	0	0	5	0	5	0	0	0	0	0	18	0	1	0	0	0	0	0	0	0	0	4
otu42822	0	0	1	2	0	0	0	0	0	2	0	1	3	0	2	0	0	1	0	0	3	2	2	2	0	1	0	0	0	0	3	0	0	0	0	0	1	0	0	0	1	0	0	1	0	3	0	7	0
otu50913	0	0	0	0	0	0	0	5	0	0	0	0	0	0	0	1	0	0	3	0	0	2	0	0	0	0	0	0	0	8	0	0	0	2	2	0	0	0	1	0	11	0	1	3	0	0	0	6	0
otu53440	1	0	2	0	5	0	3	0	0	4	1	2	2	0	6	0	3	0	0	0	0	3	2	0	1	0	0	1	0	0	0	6	0	3	0	0	0	0	1	0	0	0	0	0	0	0	1	0	0
otu17180	2	1	0	0	2	0	0	0	0	1	2	1	0	0	0	0	0	0	0	0	0	0	2	6	1	7	0	0	0	1	3	2	0	4	0	0	0	0	0	0	0	0	0	0	0	0	0	5	0
otu26053	0	0	0	0	0	0	0	0	0	0	0	0	4	0	0	0	2	0	0	0	0	0	0	2	3	0	0	0	0	0	20	0	0	5	0	0	1	0	1	0	0	0	0	0	0	0	0	0	0
otu32223	0	0	0	0	0	0	0	0	0	2	0	0	0	0	2	14	0	4	2	0	0	0	0	0	0	0	0	0	3	0	4	2	0	2	0	0	5	4	0	0	0	0	0	0	0	0	2	0	1
otu38808	0	0	0	0	0	0	0	0	0	0	0	0	0	0	0	0	0	0	0	0	0	0	1	0	0	0	0	0	1	3	0	0	0	0	0	0	3	0	1	2	4	1	0	0	0	0	0	1	0
otu46263	0	0	0	3	0	0	0	1	0	3	0	0	0	0	0	0	0	0	6	0	0	3	0	1	0	3	0	0	0	3	4	0	0	2	0	0	0	0	0	0	0	0	1	3	0	0	0	0	0
otu68436	1	0	0	2	0	0	0	0	0	0	0	4	0	0	0	0	1	0	0	0	2	2	0	3	0	0	0	0	0	0	2	0	0	0	0	0	1	0	0	0	0	0	0	2	0	1	0	3	0
otu1283	0	2	0	0	1	0	4	2	2	2	5	0	0	3	0	0	1	0	0	0	0	0	0	0	0	0	0	0	0	3	0	2	0	0	0	0	0	3	3	0	0	0	0	0	9	0	0	0	1
otu14321	0	0	0	0	0	0	0	0	0	0	0	0	0	0	0	0	0	0	0	0	0	0	0	0	0	0	0	0	0	0	0	0	0	0	0	0	0	0	0	0	0	1	0	0	0	0	0	0	0
otu17915	0	3	3	0	3	0	0	0	0	0	0	2	0	0	0	0	0	2	0	0	0	0	0	0	7	0	0	0	1	0	0	0	2	0	0	0	0	0	0	5	0	0	0	0	8	0	0	0	0
otu18421	0	0	0	2	0	0	0	0	0	0	0	1	1	0	0	0	0	0	0	0	2	0	0	0	0	0	0	3	0	2	0	2	0	0	2	0	0	0	0	0	0	0	0	0	0	2	0	2	0
otu21451	0	0	0	0	0	0	2	0	0	0	0	0	2	2	0	0	0	0	0	3	0	0	0	0	0	0	0	0	6	4	0	0	0	0	0	2	0	0	0	1	0	2	0	0	8	0	1	1	3
otu43956	0	0	2	2	0	1	2	1	0	0	3	2	5	0	0	0	0	0	2	0	2	2	0	0	1	0	0	0	0	3	0	0	0	4	2	0	0	0	0	0	1	0	0	0	1	0	0	3	0
otu50522	0	0	0	0	0	0	0	0	0	0	0	1	0	1	0	3	0	0	3	0	0	0	0	0	0	0	0	0	1	0	0	0	0	2	0	1	0	4	0	0	0	0	1	0	0	4	0	0	10
otu8051	0	0	0	0	0	0	0	2	0	0	0	0	0	0	0	0	0	0	0	0	0	0	0	0	0	0	0	0	0	6	0	0	0	0	0	0	0	0	0	0	3	0	17	2	0	30	0	8	0
otu11166	0	3	0	1	0	0	0	2	0	0	0	0	0	1	1	0	0	1	0	0	1	0	0	2	1	4	2	2	1	3	2	3	0	0	0	0	0	0	0	0	0	0	0	0	1	0	0	0	2
otu13483	0	0	0	0	0	3	0	0	0	0	0	0	0	2	0	2	0	0	0	0	0	0	0	0	0	3	0	0	3	0	0	0	0	0	0	3	2	5	1	0	1	0	0	0	1	3	0	1	0
otu17684	0	0	0	0	0	0	0	0	17	0	0	0	0	48	0	0	0	0	0	0	0	0	0	0	0	0	0	0	0	0	0	0	0	0	0	0	0	0	0	0	0	0	0	0	0	0	0	0	0
otu19479	0	0	0	0	1	0	0	0	0	0	0	2	0	0	0	0	0	0	1	0	0	0	0	0	2	0	0	0	1	3	0	7	0	2	1	0	2	2	0	0	0	0	0	0	2	0	2	0	0
otu32222	0	0	0	0	0	0	1	0	0	2	0	0	0	3	0	3	2	0	3	0	0	0	0	0	0	1	0	0	0	0	0	2	0	0	0	0	0	6	2	0	0	0	0	0	0	2	1	0	4
otu33296	0	0	0	0	0	3	0	0	0	0	0	0	0	0	2	0	0	0	1	0	0	0	0	0	0	0	4	0	8	2	1	3	10	0	0	0	2	0	0	0	0	0	0	0	0	0	8	0	1
otu33673	0	6	0	0	0	0	0	3	0	0	0	0	0	0	0	0	0	0	0	0	0	0	12	9	0	0	0	1	0	2	0	0	0	0	0	0	0	0	0	0	0	0	0	0	0	0	0	0	0
otu37196	0	0	0	0	0	0	0	0	0	0	8	0	0	0	0	0	0	0	1	0	0	0	0	0	0	0	0	0	0	0	2	0	4	2	0	2	3	0	2	0	0	0	0	12	0	0	0	5	2
otu40051	0	0	0	0	0	0	0	0	0	0	0	0	0	0	0	0	5	0	0	0	1	0	0	0	0	0	0	0	0	0	0	0	0	0	0	0	0	0	0	0	0	0	0	6	0	3	0	0	0
otu40287	0	2	0	1	1	0	0	9	0	5	0	0	0	0	0	6	0	0	0	0	0	0	0	0	0	0	5	0	0	2	2	15	0	0	0	0	0	2	0	0	0	0	0	0	2	0	0	0	4
otu44511	0	0	0	0	0	0	0	0	0	0	0	0	3	0	0	0	0	0	0	0	0	0	0	0	2	0	0	0	0	0	7	0	0	0	3	0	0	0	1	1	4	1	0	0	0	0	0	2	0
otu45447	0	4	0	0	5	0	1	0	0	0	0	0	0	0	0	0	0	6	0	0	0	9	0	0	0	0	2	0	0	0	2	0	0	0	0	0	0	3	0	2	0	0	0	7	2	0	0	0	0
otu47818	0	0	0	0	4	0	0	0	0	0	0	0	0	0	3	1	2	0	0	0	0	0	0	0	0	0	1	0	0	1	0	2	0	2	0	0	5	0	0	0	0	0	0	0	2	0	0	0	1
otu54531	0	0	0	0	0	0	0	2	0	0	0	2	0	0	0	15	0	0	0	0	0	0	0	0	0	0	0	0	0	1	1	3	0	0	0	0	0	10	0	0	0	0	0	0	2	0	4	0	4
otu54752	0	2	0	0	1	0	0	3	0	5	0	0	0	0	0	5	0	0	0	0	0	0	0	1	0	0	4	0	2	3	0	23	0	0	0	0	0	2	0	0	0	0	0	0	0	0	0	0	2
otu11660	1	0	0	0	0	1	0	0	0	0	0	2	0	0	0	0	0	0	0	1	0	0	0	0	4	0	0	1	0	0	0	0	0	1	1	0	0	0	3	1	0	0	1	0	4	0	0	0	0
otu12871	0	0	0	2	0	1	0	0	0	0	0	2	0	0	0	0	0	0	0	0	0	0	0	0	0	0	2	2	0	0	0	0	0	0	0	0	0	0	0	0	0	2	0	0	0	3	0	0	0
otu13245	0	2	0	0	0	0	0	0	0	0	0	0	0	0	0	2	0	0	0	0	0	0	0	3	0	5	6	0	3	3	2	2	3	1	0	0	3	0	0	3	0	0	0	0	1	0	0	0	2
otu26977	0	0	0	0	0	0	0	0	0	0	0	0	0	0	0	0	0	0	0	0	0	0	0	9	2	0	0	0	0	0	0	0	0	1	0	0	0	0	0	0	0	0	9	3	0	0	0	0	0
otu29342	0	1	0	0	1	0	0	0	0	0	0	0	0	0	1	0	0	0	0	0	0	0	0	0	0	3	0	0	0	0	1	0	0	0	1	0	4	0	0	0	1	4	0	0	0	1	0	0	0
otu30650	0	0	0	0	0	0	0	0	0	0	0	0	0	0	0	0	0	0	0	0	0	0	0	0	0	0	0	0	0	0	0	0	0	0	0	0	0	0	0	0	0	0	55	0	0	0	0	0	0
otu36514	0	0	0	0	0	0	2	0	0	0	0	0	2	0	0	0	0	8	0	0	0	0	0	0	1	0	0	0	1	0	1	0	3	4	2	0	0	0	0	5	0	0	0	0	0	0	0	3	0
otu42411	0	0	3	3	0	0	2	0	0	0	0	0	0	0	5	0	0	2	3	0	0	0	0	0	0	0	0	0	0	3	0	0	0	0	0	0	5	0	0	0	0	0	0	0	1	0	1	0	0
otu51327	0	1	1	0	0	2	1	2	0	0	0	0	0	0	2	0	0	0	4	0	0	0	0	0	3	0	0	0	0	1	0	0	0	1	0	0	0	3	2	0	0	0	0	0	0	5	0	4	2
otu56557	0	1	0	0	2	1	0	0	0	0	2	0	0	0	0	0	0	0	0	0	0	0	1	1	5	0	0	0	0	0	0	0	3	0	0	0	2	0	2	3	0	0	0	0	8	0	0	0	0
otu61660	0	0	0	1	2	2	0	0	0	0	0	0	1	1	0	0	3	0	0	3	0	1	0	0	0	0	0	1	0	0	0	0	1	0	2	0	0	0	1	0	0	3	0	0	0	0	3	0	0
otu66779	0	1	0	1	1	0	0	2	0	0	0	0	0	0	0	0	0	0	0	0	0	0	0	3	0	2	0	0	2	1	0	17	0	0	0	0	0	0	0	0	2	1	2	0	0	1	0	2	0
otu68697	4	1	0	0	1	1	0	0	0	0	6	0	0	0	0	0	0	0	0	0	0	0	0	0	0	0	0	3	0	0	0	0	6	1	0	0	0	0	0	1	2	5	0	0	0	0	2	0	0
otu4443	0	0	0	0	0	1	0	0	0	0	0	0	0	0	0	0	0	0	0	1	0	0	0	0	4	0	0	2	0	0	0	0	2	3	0	2	1	0	4	0	0	0	2	0	0	0	1	0	0
otu14673	0	0	1	0	0	0	0	0	0	0	1	0	1	0	0	1	0	0	0	0	0	0	0	4	0	0	1	0	0	0	1	1	0	0	0	0	1	0	0	0	0	0	0	1	0	4	2	4	0
otu37931	0	4	0	0	0	0	0	0	0	0	0	0	0	0	0	0	0	0	0	0	0	0	0	4	0	0	0	2	0	0	0	0	0	0	0	0	3	0	5	0	0	8	0	0	0	0	0	0	2
otu42812	0	0	0	0	0	0	0	0	0	1	0	0	0	12	1	25	3	0	0	0	0	0	0	0	0	0	0	0	0	0	0	0	0	0	0	0	0	0	0	0	0	0	0	0	0	0	0	0	9
otu44123	0	0	0	2	1	1	3	0	0	0	0	0	2	0	0	0	1	0	0	2	2	0	3	0	0	0	0	0	0	0	0	0	0	0	2	0	0	0	0	0	0	4	2	0	0	0	0	0	0
otu48450	0	0	0	0	0	0	0	1	0	0	0	1	0	2	0	0	0	0	1	0	0	0	0	0	2	0	0	0	0	0	0	0	0	3	0	2	0	0	1	0	0	0	0	0	0	0	0	1	2
otu53264	0	0	0	0	0	0	0	0	0	0	0	0	0	0	0	0	0	0	2	0	0	0	0	0	3	0	0	1	0	2	0	0	0	0	0	0	0	0	0	0	0	0	2	2	0	0	0	1	0
otu55254	0	0	0	0	0	0	1	0	0	0	0	0	0	2	0	0	1	2	0	0	0	0	0	0	0	1	1	0	0	1	0	0	0	0	0	2	0	0	0	0	0	0	0	0	12	0	0	0	0
otu57048	0	0	1	0	0	0	0	0	0	1	0	3	0	1	2	3	1	0	1	0	0	0	0	0	0	0	1	0	0	0	0	3	0	0	0	0	0	6	4	2	0	0	0	0	15	0	0	0	0
otu4840	0	0	0	0	0	1	0	0	0	0	0	0	0	0	0	0	4	1	0	0	10	0	0	0	0	0	0	0	0	0	0	1	0	0	0	0	0	0	0	16	0	0	0	0	0	0	0	0	0
otu8226	0	0	1	2	0	0	0	0	0	0	0	0	1	0	0	0	0	0	0	0	0	0	0	0	0	0	0	0	0	0	0	0	0	0	0	0	1	0	0	0	13	3	0	0	0	0	0	2	0
otu10621	0	0	0	4	4	1	5	1	0	0	0	1	2	0	2	0	0	0	1	0	1	0	0	0	0	0	0	0	0	0	0	0	0	2	0	0	1	0	0	0	0	0	0	0	3	0	2	0	1
otu24423	0	0	0	1	0	0	3	0	0	0	0	0	0	2	0	0	0	0	0	3	0	0	0	0	0	0	0	4	0	0	0	0	2	0	0	2	0	0	0	2	1	0	0	0	0	0	0	0	0
otu41477	0	0	0	0	0	0	0	0	0	0	0	0	0	0	0	0	0	0	0	4	0	0	0	0	0	0	0	2	0	0	0	0	0	0	0	0	0	0	0	8	0	0	0	0	0	0	0	0	0
otu47836	1	0	0	1	2	0	0	0	0	0	1	0	0	0	0	0	0	0	0	0	0	0	1	3	0	0	4	0	0	4	0	4	2	0	0	1	0	0	0	0	2	0	0	0	0	2	5	0	0
otu56867	0	0	0	1	0	0	0	0	0	0	0	0	0	0	0	0	0	0	0	12	0	0	0	0	0	0	0	0	0	0	0	0	0	0	0	1	0	0	0	1	0	6	0	0	0	0	0	0	0
otu67089	0	0	0	0	0	0	0	2	0	0	0	2	0	0	0	0	0	0	3	0	0	0	0	0	0	0	1	0	0	5	0	0	0	0	0	0	0	0	1	0	3	0	1	0	0	7	0	0	0
otu67716	0	0	1	0	0	1	2	0	0	0	0	2	0	0	2	0	0	0	0	0	3	0	0	0	0	0	0	0	0	0	3	0	0	3	0	0	1	0	0	0	0	0	0	0	0	0	0	0	0
otu68401	0	0	0	0	0	0	0	0	0	0	0	0	0	0	0	0	15	0	0	0	0	0	0	0	0	0	0	0	0	0	0	0	0	0	0	0	0	0	0	0	0	0	6	0	0	0	0	27	0
otu13173	0	0	0	0	0	0	0	0	0	0	0	1	0	0	0	0	0	0	0	0	0	0	0	0	0	0	0	0	0	0	0	0	0	0	0	0	0	0	0	0	14	0	0	0	0	0	0	2	0
otu15089	0	0	0	0	0	2	0	0	0	0	0	0	0	0	0	0	0	0	0	0	0	0	0	0	0	0	0	1	1	0	0	0	0	0	0	0	0	0	1	1	0	0	0	2	0	0	0	3	0
otu19057	0	0	0	0	0	0	0	0	0	0	0	0	0	0	0	0	0	0	0	0	1	1	1	0	0	2	0	1	0	0	0	1	0	1	1	0	2	0	0	3	1	0	0	0	0	0	0	0	0
otu30975	0	0	0	0	1	0	0	0	0	0	0	0	0	0	0	0	0	16	1	0	4	0	0	0	0	0	0	5	0	0	0	0	0	0	2	0	0	0	0	0	0	0	2	0	0	0	0	0	0
otu63563	0	0	0	0	0	74	1	0	0	0	0	0	0	0	0	0	0	0	0	0	0	0	0	0	0	0	0	0	0	0	0	0	0	0	0	0	0	0	0	0	0	0	0	0	0	0	0	0	0
otu3028	0	1	0	0	0	0	0	0	0	0	0	0	0	1	0	0	0	0	0	0	0	2	4	0	0	0	2	2	0	1	0	0	1	0	2	0	1	0	1	1	2	1	0	0	0	0	0	2	0
otu8698	0	0	0	0	0	2	0	0	0	0	0	0	0	0	12	0	0	0	0	3	0	0	0	0	0	0	0	0	0	0	0	0	0	0	0	0	0	0	0	0	0	0	0	0	0	0	0	0	1
otu14629	0	0	0	0	0	0	0	0	5	0	0	0	0	4	0	6	0	0	0	0	0	0	0	0	0	0	0	0	0	0	0	0	0	0	0	4	0	10	0	0	0	0	0	0	3	2	2	0	12
otu24450	0	0	0	0	0	0	1	1	0	0	0	0	0	0	0	0	0	0	0	0	6	0	0	3	1	0	1	2	0	2	0	0	0	0	2	1	0	2	0	0	0	0	1	0	0	6	0	1	0
otu31623	0	0	0	0	0	10	2	0	0	0	0	0	0	0	0	0	4	0	0	8	0	0	0	0	0	0	0	7	0	0	0	0	0	1	1	2	0	0	0	0	0	2	0	0	0	0	0	0	0
otu46756	1	0	0	0	1	2	0	0	0	1	11	0	0	0	0	2	0	0	1	0	0	0	1	4	0	1	2	0	2	0	0	5	0	0	0	0	0	0	0	0	1	0	0	0	0	0	2	0	4
otu62232	0	0	0	0	0	0	0	0	0	0	0	0	0	0	0	0	0	0	0	0	2	0	0	0	2	0	0	0	0	0	0	2	0	0	0	0	0	2	3	0	0	0	0	0	0	0	0	5	0
otu69227	0	0	1	0	0	1	0	0	0	0	0	0	0	0	0	0	0	0	0	0	0	0	1	0	1	1	0	0	0	0	0	0	1	0	0	0	0	0	0	0	0	2	2	0	0	0	1	0	0
otu6312	2	3	1	0	0	0	0	1	0	0	3	0	0	0	2	0	0	0	0	0	0	0	0	2	0	0	2	3	0	0	1	0	1	0	0	0	0	0	1	0	0	2	0	0	0	0	2	1	0
otu8031	2	0	0	0	28	0	0	0	0	0	0	0	0	0	0	0	0	0	0	0	0	0	0	0	0	0	32	0	0	0	0	0	0	0	0	0	0	0	0	0	0	0	0	0	0	0	0	0	0
otu16978	0	0	0	0	0	1	9	0	0	0	0	0	0	3	0	0	0	0	1	0	0	0	1	0	2	0	0	0	2	0	1	0	0	0	0	0	0	0	0	0	0	0	0	0	2	6	0	2	1
otu19897	2	0	0	1	2	0	0	0	0	0	0	2	0	0	0	0	0	0	0	0	2	0	2	1	0	0	0	0	0	0	0	2	0	0	1	0	1	0	1	0	1	0	0	1	0	2	0	1	0
otu28665	0	0	0	0	0	0	0	0	0	0	0	0	0	0	0	0	3	0	0	0	0	0	0	0	0	0	0	1	0	6	0	0	0	0	0	0	0	0	0	0	0	0	2	1	0	0	0	11	0
otu40748	0	48	0	0	0	0	0	0	0	0	1	0	0	0	0	0	0	0	0	0	0	0	0	27	0	0	0	0	0	0	0	0	0	0	0	0	0	0	2	0	0	0	0	0	0	0	0	0	0
otu49338	0	0	0	0	1	1	0	0	0	0	0	0	0	0	1	0	0	0	0	1	1	0	0	0	0	0	0	2	0	0	0	0	0	0	0	0	0	0	0	2	5	3	0	2	0	2	0	0	0
otu50686	1	1	0	0	0	0	1	0	2	0	0	0	0	0	2	0	0	0	2	0	0	0	0	0	5	0	0	0	0	3	0	2	1	1	0	0	1	0	0	2	0	0	1	0	0	0	1	0	0
otu52727	0	0	0	1	1	0	0	0	0	0	0	2	0	0	0	18	0	0	0	0	0	0	0	7	0	3	0	0	0	0	0	0	0	2	0	0	0	0	1	0	0	0	0	0	0	0	0	0	0
otu52849	0	0	0	0	0	0	0	1	0	0	0	0	0	0	0	0	0	0	0	0	0	0	0	0	0	0	2	0	0	2	0	0	0	0	0	0	1	9	4	0	0	0	0	0	5	0	0	0	9
otu54232	4	0	1	0	0	0	4	0	0	0	0	0	0	1	0	0	0	0	0	0	0	0	7	0	2	2	0	0	5	0	0	0	0	0	0	3	0	0	0	0	0	0	0	0	0	3	0	0	0
otu55731	0	0	0	0	0	0	0	0	45	0	0	0	0	0	0	0	0	0	0	0	0	0	0	0	0	0	0	0	0	0	0	0	0	0	0	0	0	0	0	0	0	0	0	0	1	0	4	0	1
otu62764	0	0	0	0	0	0	0	13	0	0	0	0	0	0	0	0	1	0	13	0	0	0	0	0	1	0	0	0	0	3	0	0	0	4	0	0	0	0	0	0	2	0	0	0	0	15	0	2	0
otu66433	0	0	0	0	0	0	0	0	0	0	0	0	0	0	0	1	0	0	0	0	0	0	0	0	0	0	0	0	0	2	0	0	0	1	0	0	0	4	2	0	2	0	0	0	1	0	0	0	0
otu8805	0	0	0	0	0	0	0	0	0	0	0	0	0	0	0	0	0	0	0	0	0	0	0	0	0	0	0	0	0	0	0	0	0	0	0	0	4	0	0	2	3	0	0	0	0	0	0	0	0
otu16159	1	0	0	0	0	0	0	0	0	0	0	0	0	0	0	0	1	0	0	0	0	0	0	0	8	0	0	0	0	0	0	0	4	0	0	0	0	0	1	3	0	0	1	0	8	0	3	0	0
otu40613	1	2	3	1	3	2	3	0	0	0	0	2	0	0	0	2	0	3	0	3	0	1	0	1	0	0	2	0	0	0	0	0	0	0	0	0	2	0	0	2	0	2	0	0	0	0	1	0	0
otu48628	0	0	0	0	2	0	2	0	4	0	0	0	0	0	0	0	0	0	0	1	0	0	0	0	0	0	0	0	0	0	0	0	0	0	0	0	0	0	0	0	0	1	0	0	0	0	3	0	0
otu50641	0	0	0	1	0	0	0	0	0	0	10	0	0	0	0	0	0	0	0	2	0	0	0	0	0	0	2	0	1	2	0	3	1	2	0	1	2	0	0	0	0	1	0	0	1	0	2	0	0
otu56192	0	0	0	1	1	2	2	0	0	0	0	0	1	0	0	0	1	0	0	3	0	0	0	0	0	0	0	0	0	0	0	0	0	0	2	2	0	0	0	0	0	0	0	0	0	0	2	0	0
otu70457	0	0	0	0	0	0	0	0	0	0	0	0	0	1	0	7	0	0	2	0	0	0	0	2	1	0	0	0	2	3	0	0	0	0	0	0	0	6	0	0	0	0	2	0	2	2	0	0	7
otu15575	0	4	0	0	0	0	1	2	2	0	0	0	0	2	0	2	1	0	0	0	0	0	0	0	1	0	2	0	6	2	0	0	0	1	0	0	0	4	0	0	0	0	0	0	9	0	2	0	0
otu19937	0	0	0	0	0	0	0	0	0	0	0	0	1	0	0	0	0	0	0	0	1	0	0	0	0	0	0	0	0	0	0	0	0	0	2	0	0	0	0	1	2	0	0	0	0	0	0	0	0
otu23499	0	0	0	0	0	2	2	0	0	0	0	0	0	1	1	0	0	0	0	4	0	0	0	0	0	0	0	0	0	0	0	0	0	0	2	0	1	0	0	0	0	1	3	0	0	0	0	0	0
otu23585	2	0	0	0	0	2	0	0	0	0	0	0	0	0	0	0	0	0	0	0	0	0	2	3	0	0	0	0	0	0	0	0	0	0	0	0	0	0	0	0	2	0	0	0	0	0	2	0	0
otu30366	0	0	0	2	1	0	0	0	0	0	0	0	0	0	0	0	0	2	0	11	1	0	0	0	0	0	0	0	0	0	0	0	0	0	0	0	0	0	0	1	0	5	0	0	0	0	0	0	0
otu31205	0	3	0	0	0	0	0	3	2	3	0	0	0	0	0	3	0	0	0	0	0	0	2	3	0	0	4	0	0	0	0	17	0	0	0	0	0	2	0	0	0	0	0	0	1	0	0	0	5
otu36592	3	0	1	0	0	0	3	0	0	0	0	0	0	0	0	0	0	0	0	0	0	0	4	0	1	0	0	0	5	0	0	0	0	0	1	2	0	0	0	0	1	0	1	2	1	7	0	0	0
otu44443	0	0	0	0	1	0	2	0	0	0	0	1	0	0	0	0	0	0	0	3	0	0	0	0	0	0	0	2	0	2	0	0	0	0	0	0	0	0	0	0	0	0	0	0	1	0	0	0	0
otu47456	0	0	0	0	0	0	0	0	0	0	0	0	4	0	0	0	0	0	0	0	0	0	0	0	0	3	0	0	0	0	0	0	0	0	2	2	0	0	3	0	0	0	0	0	0	0	0	0	0
otu49768	2	17	10	3	10	3	3	9	7	8	0	0	0	0	0	0	0	0	0	0	0	0	0	0	0	0	0	0	0	0	0	0	0	0	0	0	0	0	0	0	0	0	0	0	0	0	0	0	0
otu52462	0	0	0	0	0	0	1	0	0	0	0	0	0	0	0	0	0	0	0	5	1	0	0	0	0	0	0	0	0	0	0	0	0	0	0	0	0	0	0	1	0	4	0	0	0	0	0	0	0
otu63516	0	0	0	0	1	0	0	0	0	0	2	0	0	0	0	0	0	0	0	0	0	0	0	0	0	3	2	1	3	0	0	0	5	0	0	3	0	0	2	2	1	2	0	0	0	0	2	0	0
otu66814	0	0	0	0	0	11	0	0	0	0	0	0	0	0	0	0	0	0	2	0	3	0	0	0	2	1	0	8	0	7	0	0	0	0	0	0	0	0	5	0	0	0	0	0	0	1	0	0	0
otu3543	0	0	0	2	2	0	1	0	0	0	1	0	0	0	0	0	0	3	0	3	1	0	0	3	2	0	2	0	2	0	0	0	2	0	0	1	0	0	1	0	0	2	1	0	0	0	1	0	0
otu9422	0	0	0	0	0	2	0	0	0	0	0	0	0	0	2	0	0	0	0	0	0	0	1	1	0	0	0	0	1	0	0	0	0	0	0	0	2	0	2	2	0	0	0	0	0	2	6	0	0
otu33845	0	0	0	0	0	0	0	0	0	0	0	2	0	0	1	0	5	1	0	0	0	0	0	0	0	0	0	0	4	0	0	0	2	0	0	0	0	0	2	2	2	0	0	0	0	0	0	0	0
otu35391	0	0	0	0	0	0	0	0	0	0	0	0	0	0	2	0	2	0	0	2	0	0	0	0	2	0	0	0	0	0	0	0	0	0	0	0	0	0	5	0	3	0	4	0	0	3	5	9	0
otu40699	0	3	2	0	0	0	0	8	2	0	0	0	0	0	0	5	0	0	0	0	0	0	0	1	2	0	8	0	0	0	0	7	0	0	0	0	0	2	0	0	0	0	0	0	8	0	3	0	5
otu43096	0	0	0	0	0	0	0	0	0	0	0	0	0	0	0	0	0	0	0	0	0	0	0	0	0	0	0	0	0	0	0	0	0	0	0	0	0	0	0	0	0	0	5	3	0	0	0	0	0
otu47051	0	0	0	0	0	0	2	1	0	0	1	0	0	0	0	0	0	0	0	0	0	0	0	0	0	0	0	0	0	1	0	3	0	0	3	0	1	0	3	0	0	0	1	0	0	0	0	1	0
otu54304	0	0	0	1	0	2	1	0	1	0	0	0	2	0	2	0	0	2	2	0	2	0	0	1	0	0	1	0	0	0	0	0	0	0	2	0	2	0	0	2	2	0	0	1	0	0	0	0	0
otu59685	0	0	0	0	0	0	0	0	0	0	0	0	0	0	0	0	10	7	1	0	0	0	0	0	2	3	0	0	0	0	1	0	0	2	0	0	0	0	3	2	1	0	2	2	7	0	0	0	0
otu13002	0	0	0	0	1	10	0	0	0	0	0	0	0	0	0	0	0	0	0	0	3	0	0	0	2	0	0	14	0	2	0	0	0	0	0	0	0	0	4	0	0	0	0	0	0	0	0	0	0
otu15439	0	0	0	0	0	0	0	0	0	0	0	0	0	0	0	0	0	0	0	13	0	0	0	0	0	1	0	0	0	0	0	0	0	0	0	0	0	0	0	0	0	4	0	0	0	0	0	0	0
otu20719	0	0	0	0	0	0	0	0	0	0	0	0	0	0	0	0	0	0	0	0	0	0	0	0	0	0	0	0	0	0	0	0	0	0	0	0	0	0	5	0	1	1	0	0	0	0	0	0	0
otu23022	0	0	0	0	1	4	0	2	0	0	0	0	1	0	2	0	2	0	0	0	0	7	0	0	0	0	2	0	0	2	0	0	0	4	0	0	3	0	0	0	0	0	2	0	1	0	0	0	0
otu26468	0	0	0	3	1	0	0	0	0	0	0	0	0	0	0	0	2	0	0	4	0	0	0	0	0	3	0	0	0	0	0	0	0	0	0	0	0	0	2	4	0	1	0	0	0	0	2	0	0
otu43737	0	0	0	3	0	0	2	0	0	0	0	0	0	1	0	0	0	0	0	0	0	0	0	0	2	0	0	1	0	0	0	0	0	1	1	2	2	0	0	0	1	2	0	0	0	0	2	0	0
otu45930	0	1	0	0	0	2	2	0	2	0	0	0	0	1	0	1	0	0	0	0	0	0	0	0	2	0	2	0	1	0	0	2	0	0	0	0	0	2	0	0	0	0	1	0	0	0	3	0	2
otu63412	0	0	0	0	0	0	2	0	21	0	0	0	0	0	0	0	0	0	0	0	0	0	0	0	0	0	0	0	0	0	5	0	0	0	0	0	0	0	0	2	0	0	2	0	2	0	0	0	0
otu63703	0	0	2	0	0	0	0	0	0	0	0	0	0	0	0	0	10	0	2	0	3	0	0	0	4	0	0	0	0	2	0	0	0	0	0	0	0	0	0	0	0	0	6	8	0	2	0	0	0
otu1129	0	2	0	0	2	0	0	0	0	0	0	0	0	0	0	0	0	0	0	0	0	0	0	2	0	0	2	0	0	3	2	1	2	0	0	0	3	1	0	2	0	0	0	0	1	0	0	0	2
otu7143	0	0	0	0	0	0	0	0	0	0	0	0	0	0	0	0	0	0	0	0	0	0	0	0	0	0	0	4	1	0	0	0	0	0	2	4	0	0	0	4	5	2	0	0	0	0	0	1	0
otu7238	0	0	0	0	0	0	0	0	0	0	0	0	6	0	0	0	2	0	0	0	0	2	0	4	1	0	0	0	0	0	5	0	0	2	0	0	0	0	1	0	0	0	1	2	0	0	0	0	2
otu14031	0	0	0	0	0	2	0	0	0	0	1	0	0	0	0	0	0	0	0	0	1	0	0	0	0	3	2	2	2	0	1	0	0	0	0	6	1	0	0	0	1	0	0	0	0	2	0	0	0
otu24474	0	1	0	0	0	0	0	0	0	3	0	0	0	0	0	0	0	0	0	0	4	0	0	0	2	0	0	0	0	2	0	2	0	0	0	0	0	0	0	0	0	0	0	0	2	0	0	0	0
otu25463	0	0	0	0	0	0	2	0	0	0	0	0	0	0	1	0	0	0	1	0	0	0	0	0	0	1	2	0	0	2	0	1	2	0	2	2	2	0	2	0	3	0	0	0	0	0	0	0	0
otu40262	0	0	0	1	0	3	0	0	0	0	0	0	2	0	3	0	4	0	0	0	2	9	0	0	0	2	0	0	0	0	0	0	0	0	0	0	0	0	2	0	0	0	1	5	0	0	0	0	0
otu49393	0	0	0	0	0	0	5	2	0	0	0	0	0	0	3	0	6	2	0	0	1	0	0	1	1	0	0	0	0	3	0	0	0	0	0	0	0	0	0	0	0	0	0	3	0	0	0	2	0
otu57591	0	0	0	0	0	0	0	0	0	0	0	0	0	1	2	0	1	0	0	0	0	3	0	0	0	0	0	0	0	2	0	1	0	0	1	0	0	0	2	0	3	0	0	0	0	1	0	0	0
otu59139	1	0	0	0	0	0	0	0	0	0	0	14	0	0	0	0	0	0	0	0	0	0	2	0	0	1	0	0	0	1	0	0	0	4	0	0	2	0	0	0	2	2	0	3	0	0	0	1	0
otu65141	0	6	0	0	0	0	0	1	1	2	0	0	0	0	0	3	0	0	0	0	0	0	0	2	0	0	3	0	3	1	2	3	0	0	0	0	0	5	0	0	0	0	0	0	10	0	0	0	4
otu5675	0	0	0	0	1	0	0	0	1	0	0	0	0	2	0	1	0	0	0	0	0	0	0	0	0	0	0	0	2	0	0	0	0	0	0	5	0	2	0	2	0	0	0	0	0	2	1	0	3
otu12514	0	0	0	0	0	0	0	2	0	23	0	0	0	0	0	0	0	0	2	0	0	1	0	0	0	0	0	0	0	0	0	27	0	0	0	0	0	0	0	0	0	0	0	1	0	0	0	0	0
otu13891	0	0	0	0	0	0	0	0	0	0	2	0	0	0	0	0	0	0	0	0	0	0	0	1	0	0	2	2	6	0	0	0	5	0	0	0	1	0	4	4	0	1	0	0	0	0	0	0	0
otu19746	0	3	2	0	2	1	0	2	3	1	0	0	0	0	0	2	0	0	2	0	0	0	0	1	2	0	5	0	2	0	1	3	0	0	0	0	0	0	0	0	0	0	0	0	0	4	1	0	5
otu20205	0	0	0	0	0	2	8	0	0	0	1	2	0	4	2	0	0	0	1	2	0	0	0	0	0	0	0	0	0	0	0	0	0	0	0	3	0	1	0	0	1	0	0	0	0	0	4	0	0
otu24299	0	0	0	2	0	0	5	1	0	0	1	1	5	1	2	2	0	0	0	1	6	3	0	0	0	0	0	0	0	2	1	0	0	0	0	0	0	0	0	0	0	0	2	1	0	0	0	7	0
otu34707	0	1	0	0	1	0	4	0	2	0	2	2	2	0	1	0	0	7	1	0	1	0	1	2	0	0	0	2	0	0	2	0	3	1	0	0	0	0	0	0	0	0	0	0	0	0	0	0	0
otu54451	0	0	1	0	0	2	0	0	0	0	1	1	0	0	0	0	0	0	0	0	0	0	0	0	7	0	0	0	0	0	0	0	0	1	0	0	1	0	2	2	0	0	0	0	6	0	0	0	0
otu59145	0	0	0	0	0	0	0	0	0	0	0	0	0	2	0	2	2	0	0	0	0	0	0	0	0	0	0	0	1	0	0	0	0	1	0	3	0	2	0	0	0	0	2	0	0	4	0	4	8
otu61714	0	0	3	6	0	0	1	0	0	0	0	0	2	0	0	0	0	0	0	4	2	0	0	0	0	0	0	1	0	0	0	0	0	0	0	0	0	0	0	0	2	6	0	0	2	1	0	0	0
otu62220	0	0	0	1	0	0	2	1	0	0	0	1	0	0	0	0	0	0	0	0	0	0	4	3	0	0	0	1	0	2	0	0	0	0	0	0	0	0	0	0	4	0	2	0	1	0	0	2	0
otu63548	0	0	0	0	0	0	1	3	0	0	0	0	0	0	0	0	0	0	0	0	0	0	0	3	2	0	2	4	0	1	0	4	0	0	0	0	0	0	0	0	0	0	1	0	1	5	2	0	0
otu70475	2	0	4	0	0	0	0	0	0	0	0	0	0	0	0	0	0	0	0	0	0	1	0	0	0	0	0	0	0	0	0	0	0	0	0	0	0	0	1	0	2	0	0	12	1	3	0	1	0
otu8300	0	0	0	0	0	4	0	1	0	0	2	0	0	0	0	0	1	0	3	0	3	0	0	1	3	0	0	0	2	0	0	1	0	0	0	0	0	2	0	0	1	0	0	0	0	0	0	0	0
otu25110	0	0	0	0	1	0	0	1	0	0	0	0	0	0	3	1	1	0	0	2	0	0	0	0	0	0	0	0	0	2	0	0	0	6	2	0	0	5	0	0	0	0	0	0	0	0	0	0	0
otu38680	0	0	0	0	0	0	0	0	0	0	0	0	0	0	0	0	0	1	0	0	12	7	0	0	0	0	0	1	0	0	0	0	0	0	2	0	0	0	0	0	0	0	3	0	0	0	0	6	0
otu40850	0	0	0	0	0	0	0	0	0	0	0	0	0	0	0	0	0	9	2	0	0	0	0	3	2	0	0	2	0	0	0	0	0	1	1	0	0	0	0	0	0	0	0	0	0	0	0	0	0
otu48834	0	0	0	1	2	3	0	0	0	0	0	0	0	0	0	0	2	0	0	0	0	5	0	0	0	0	1	0	0	4	0	2	0	3	2	0	2	0	2	3	0	0	0	0	0	0	0	0	0
otu59503	0	0	0	0	0	0	0	0	0	0	3	0	0	0	0	0	0	0	0	1	0	0	0	1	0	0	0	1	0	0	0	0	6	0	0	0	0	0	0	0	3	7	0	0	0	0	0	0	0
otu67540	0	0	0	0	0	2	0	0	0	0	0	0	0	0	0	0	0	0	0	0	0	0	0	0	0	2	0	0	0	0	2	0	0	0	0	5	0	0	0	0	0	2	0	0	0	0	0	2	0
otu69495	0	0	0	0	0	0	0	0	0	0	0	0	0	1	0	0	0	0	0	0	30	0	0	0	0	0	0	1	0	0	0	0	1	0	0	0	0	0	0	0	0	2	1	0	0	0	0	1	0
otu3003	0	0	0	0	0	5	0	0	0	0	0	0	0	0	0	0	0	0	0	0	4	0	0	0	0	0	0	6	0	4	0	0	0	0	0	0	0	0	3	0	3	0	0	0	0	0	0	0	0
otu4035	0	0	2	0	0	2	0	2	0	0	0	0	0	0	0	0	0	1	0	0	0	0	0	0	2	0	6	0	1	3	1	13	0	0	0	0	0	0	0	0	0	0	0	0	0	2	1	0	1
otu8939	0	0	0	0	0	0	0	0	0	0	0	0	0	0	0	0	1	0	2	0	0	0	0	0	1	0	0	0	0	0	0	3	0	0	0	0	0	0	0	0	0	0	2	0	0	2	0	24	0
otu20451	0	0	0	2	0	5	0	0	0	0	0	0	0	6	6	0	0	0	0	18	0	0	0	0	0	0	0	0	2	0	0	0	0	0	0	0	0	0	0	0	0	0	0	0	0	0	0	0	2
otu29548	2	0	2	0	2	2	2	0	0	0	0	0	2	0	1	0	0	1	0	4	0	0	1	2	0	0	0	0	0	0	0	0	4	1	1	0	2	0	0	1	0	3	0	1	0	0	1	0	0
otu32623	2	0	0	0	4	0	0	0	0	0	0	0	0	0	0	0	0	0	0	0	0	0	1	1	0	2	9	0	0	3	0	8	0	1	0	0	0	0	0	0	4	0	0	0	0	0	3	0	1
otu34585	0	1	0	2	0	0	0	0	0	0	0	0	0	0	0	0	0	0	0	0	0	0	0	0	0	0	2	0	2	0	0	0	0	2	0	0	3	0	0	0	1	0	0	0	0	2	0	1	0
otu37602	2	0	0	0	2	0	2	0	0	0	0	0	0	0	0	0	0	0	0	4	0	0	1	2	0	3	3	1	2	1	1	0	0	0	0	0	0	0	0	0	0	0	0	0	0	0	0	0	0
otu38188	0	0	0	0	4	0	0	2	0	0	0	0	0	0	0	0	0	0	0	0	0	0	0	0	1	3	12	0	2	1	0	0	0	0	0	0	0	4	2	0	0	0	0	0	0	0	0	0	4
otu44265	0	0	0	3	4	0	12	0	0	0	0	2	2	0	2	5	2	2	2	0	0	0	0	0	2	0	0	0	2	1	0	0	0	0	0	0	5	0	0	0	0	0	0	0	0	0	2	0	0
otu51577	0	0	0	0	1	0	0	0	0	0	0	0	0	0	0	0	1	0	0	2	0	0	0	1	2	0	0	1	0	0	1	0	0	1	1	0	0	0	3	1	0	0	0	0	1	0	0	0	0
otu65706	6	2	0	3	2	3	1	0	0	0	1	0	0	4	2	3	2	0	0	0	0	0	0	0	0	0	0	0	1	0	0	0	0	0	0	0	0	2	0	1	0	0	0	0	1	0	0	0	0
otu6701	0	0	0	0	0	0	0	0	0	0	0	0	0	0	0	0	0	0	0	0	0	0	0	0	0	0	0	0	0	0	0	0	0	0	0	0	0	0	7	0	0	0	0	0	1	0	0	0	0
otu10003	0	0	0	0	0	0	0	0	0	2	0	2	0	2	0	14	0	3	1	0	0	0	0	1	0	0	0	0	0	0	1	2	0	0	0	0	1	3	0	0	0	0	0	0	1	0	3	0	0
otu22235	0	1	4	0	2	0	0	0	0	0	0	2	0	0	0	0	0	0	0	0	0	0	0	0	5	1	1	0	0	0	0	0	0	1	0	0	0	0	2	2	0	0	0	0	7	0	7	0	0
otu26879	0	0	0	0	0	0	0	0	0	0	0	0	0	0	0	0	0	0	0	0	0	0	0	0	0	0	0	0	0	0	0	0	0	0	0	0	0	0	0	0	0	1	0	0	0	0	0	0	0
otu30006	1	1	0	0	0	2	0	0	2	0	1	0	0	0	0	0	2	0	0	0	0	0	0	0	2	0	0	0	0	0	0	0	1	0	0	0	2	0	0	0	0	0	0	0	4	0	0	0	0
otu32524	0	0	0	0	0	4	0	0	0	1	2	2	0	0	0	0	0	0	0	0	0	0	0	0	0	0	0	0	0	0	0	0	0	0	0	0	0	0	0	0	0	0	0	2	0	0	0	0	0
otu37559	0	0	0	2	0	1	2	0	0	0	1	7	1	0	0	0	0	0	0	3	5	0	0	0	1	0	0	0	0	0	0	0	0	5	1	1	0	0	0	0	0	3	0	1	0	0	0	0	0
otu45563	0	0	0	0	0	0	0	0	0	0	0	0	0	0	0	0	0	0	0	0	0	0	0	0	0	0	0	4	0	0	0	0	0	0	0	0	0	0	0	0	6	2	0	0	0	0	0	0	0
otu46048	0	0	0	0	0	4	0	0	0	0	0	0	0	0	0	0	0	0	0	0	0	0	0	1	0	0	0	7	0	0	0	0	0	1	0	0	0	0	0	0	4	0	0	0	0	0	0	0	0
otu53952	2	0	0	0	0	1	3	0	0	0	0	0	0	0	0	0	0	0	0	0	0	0	3	0	0	0	0	0	3	0	0	0	0	0	0	0	0	0	0	0	0	0	0	1	0	8	0	0	0
otu54400	0	0	0	0	0	0	0	0	0	0	0	0	0	0	0	0	0	0	0	0	0	0	0	0	0	0	0	0	0	0	0	0	0	0	0	0	0	0	0	0	0	0	13	0	0	0	0	0	0
otu64698	0	0	0	0	0	0	1	3	0	0	0	1	0	0	0	1	0	0	0	0	0	0	0	0	0	0	1	0	0	4	0	0	0	0	0	0	0	3	0	0	0	0	0	0	0	0	2	0	0
otu6252	0	0	7	0	0	0	0	0	0	0	0	0	0	0	0	0	0	0	0	0	0	0	0	0	0	0	0	0	0	0	0	0	0	0	0	0	0	0	0	0	4	0	0	0	0	2	0	0	1
[truncated: 3,607 more rows]
[truncated: 32 more columns]
